# Supplementary material for: ﻿A new species of the genus Liotyphlops Peters, 1881 (Serpentes, Anomalepididae) from Colombia and the synonymization of Liotyphlopsbeui (Amaral, 1924) with Liotyphlopsternetzii (Boulenger, 1896)
Source: Zookeys. 2023 Feb 7;1146:87–114. doi: 10.3897/zookeys.1146.94607 (PMC10208602; doi:10.3897/zookeys.1146.94607)
Supplement: XML Treatment for Liotyphlops palauophis [file zookeys.1146.94607-treatment1.xml]

<!DOCTYPE tp:taxon-treatment
  PUBLIC "-//TaxonX//DTD Taxonomic Treatment Publishing DTD v0 20100105//EN" "tax-treatment-NSO.dtd">
<tp:taxon-treatment xmlns:tp="http://www.plazi.org/taxpub"><tp:treatment-meta><kwd-group><label>Taxon classification</label><kwd>
                <named-content content-type="kingdom">Animalia</named-content>
              </kwd><kwd>
                <named-content content-type="order">Squamata</named-content>
              </kwd><kwd>
                <named-content content-type="family">Anomalepididae</named-content>
              </kwd></kwd-group><mixed-citation publication-type="journal"><person-group><name><surname>Marra Santos</surname><given-names>Fidélis Júnio</given-names></name></person-group><article-title>﻿A new species of the genus <italic><tp:taxon-name><tp:taxon-name-part taxon-name-part-type="genus" reg="Liotyphlops">Liotyphlops</tp:taxon-name-part></tp:taxon-name></italic> Peters, 1881 (<tp:taxon-name><tp:taxon-name-part taxon-name-part-type="suborder">Serpentes</tp:taxon-name-part></tp:taxon-name>, <tp:taxon-name><tp:taxon-name-part taxon-name-part-type="family">Anomalepididae</tp:taxon-name-part></tp:taxon-name>) from Colombia and the synonymization of <italic><tp:taxon-name><tp:taxon-name-part taxon-name-part-type="genus" reg="Liotyphlops">Liotyphlops</tp:taxon-name-part><tp:taxon-name-part taxon-name-part-type="species" reg="beui">beui</tp:taxon-name-part></tp:taxon-name></italic> (Amaral, 1924) with <italic><tp:taxon-name><tp:taxon-name-part taxon-name-part-type="genus" reg="Liotyphlops">Liotyphlops</tp:taxon-name-part><tp:taxon-name-part taxon-name-part-type="species" reg="ternetzii">ternetzii</tp:taxon-name-part></tp:taxon-name></italic> (Boulenger, 1896)</article-title><source>Zookeys</source><day>07</day><month>02</month><year>2023</year><volume>1146</volume><fpage>87</fpage><lpage>114</lpage><pub-id pub-id-type="doi">10.3897/zookeys.1146.94607</pub-id></mixed-citation></tp:treatment-meta><tp:nomenclature><label>﻿</label><tp:taxon-name>
              <object-id xmlns:xlink="http://www.w3.org/1999/xlink" content-type="arpha" xlink:type="simple">A7FC4D63-F781-5CC1-BA31-DD6FA74986DA</object-id>
              <tp:taxon-name-part taxon-name-part-type="genus" reg="Liotyphlops">Liotyphlops</tp:taxon-name-part>
              <tp:taxon-name-part taxon-name-part-type="species" reg="palauophis">palauophis</tp:taxon-name-part>
              <object-id xmlns:xlink="http://www.w3.org/1999/xlink" content-type="zoobank" xlink:type="simple">https://zoobank.org/0CD30C35-2263-491C-BB62-2494019740C8</object-id>
            </tp:taxon-name><tp:taxon-status xmlns:xlink="http://www.w3.org/1999/xlink" xlink:type="simple">sp. nov.</tp:taxon-status><xref ref-type="fig" rid="F1">Figs 1</xref><xref ref-type="fig" rid="F2">, 2</xref><xref ref-type="fig" rid="F3">, 3</xref><xref ref-type="fig" rid="F4">, 4</xref><xref ref-type="fig" rid="F5">, 5</xref><xref ref-type="fig" rid="F6">, 6</xref><xref ref-type="table" rid="T1">, Table 1</xref><tp:nomenclature-citation-list><tp:nomenclature-citation><tp:taxon-name>
                  <tp:taxon-name-part taxon-name-part-type="genus" reg="Helminthophis">Helminthophis</tp:taxon-name-part>
                  <tp:taxon-name-part taxon-name-part-type="species" reg="anops">anops</tp:taxon-name-part>
                </tp:taxon-name><comment>Cope, 1899 (in part). Syntype of <tp:taxon-name><tp:taxon-name-part taxon-name-part-type="genus" reg="Helminthophis">H.</tp:taxon-name-part><tp:taxon-name-part taxon-name-part-type="species" reg="anops">anops</tp:taxon-name-part></tp:taxon-name>.</comment></tp:nomenclature-citation></tp:nomenclature-citation-list></tp:nomenclature><tp:treatment-sec sec-type="type material" id="SECID0E2LAE"><title>Type material.</title><p><bold><italic>Holotype</italic>.</bold> AMNH R-9550, 361 mm <abbrev xmlns:xlink="http://www.w3.org/1999/xlink" xlink:title="total length" id="ABBRID0EGMAE" xlink:type="simple">TL</abbrev>, Colombia, neighborhood of Bogota, 1899.</p></tp:treatment-sec><tp:treatment-sec sec-type="diagnosis" id="SECID0EKMAE"><title>Diagnosis.</title><p><italic><tp:taxon-name><tp:taxon-name-part taxon-name-part-type="genus" reg="Liotyphlops">Liotyphlops</tp:taxon-name-part><tp:taxon-name-part taxon-name-part-type="species" reg="palauophis">palauophis</tp:taxon-name-part></tp:taxon-name></italic> sp. nov. is distinguished from all other <italic><tp:taxon-name><tp:taxon-name-part taxon-name-part-type="genus" reg="Liotyphlops">Liotyphlops</tp:taxon-name-part></tp:taxon-name></italic> by having the frontal scale divided (vs single) and a central foramen in the parabasisphenoid (vs foramen absent). It is further distinguished from <italic><tp:taxon-name><tp:taxon-name-part taxon-name-part-type="genus" reg="Liotyphlops">L.</tp:taxon-name-part><tp:taxon-name-part taxon-name-part-type="species" reg="albirostris">albirostris</tp:taxon-name-part></tp:taxon-name></italic>, <italic><tp:taxon-name><tp:taxon-name-part taxon-name-part-type="genus" reg="Liotyphlops">L.</tp:taxon-name-part><tp:taxon-name-part taxon-name-part-type="species" reg="argaleus">argaleus</tp:taxon-name-part></tp:taxon-name></italic>, <italic><tp:taxon-name><tp:taxon-name-part taxon-name-part-type="genus" reg="Liotyphlops">L.</tp:taxon-name-part><tp:taxon-name-part taxon-name-part-type="species" reg="bondensis">bondensis</tp:taxon-name-part></tp:taxon-name></italic>, <italic><tp:taxon-name><tp:taxon-name-part taxon-name-part-type="genus" reg="Liotyphlops">L.</tp:taxon-name-part><tp:taxon-name-part taxon-name-part-type="species" reg="caissara">caissara</tp:taxon-name-part></tp:taxon-name></italic>, <italic><tp:taxon-name><tp:taxon-name-part taxon-name-part-type="genus" reg="Liotyphlops">L.</tp:taxon-name-part><tp:taxon-name-part taxon-name-part-type="species" reg="haadi">haadi</tp:taxon-name-part></tp:taxon-name></italic>, <italic><tp:taxon-name><tp:taxon-name-part taxon-name-part-type="genus" reg="Liotyphlops">L.</tp:taxon-name-part><tp:taxon-name-part taxon-name-part-type="species" reg="trefauti">trefauti</tp:taxon-name-part></tp:taxon-name></italic>, and <italic><tp:taxon-name><tp:taxon-name-part taxon-name-part-type="genus" reg="Liotyphlops">L.</tp:taxon-name-part><tp:taxon-name-part taxon-name-part-type="species" reg="wilderi">wilderi</tp:taxon-name-part></tp:taxon-name></italic> in having two scales (vs one scale) contacting the posterior edge of the nasal between the second supralabial and prefrontal. It is further distinguished from <italic><tp:taxon-name><tp:taxon-name-part taxon-name-part-type="genus" reg="Liotyphlops">L.</tp:taxon-name-part><tp:taxon-name-part taxon-name-part-type="species" reg="beui">beui</tp:taxon-name-part></tp:taxon-name></italic>, <italic><tp:taxon-name><tp:taxon-name-part taxon-name-part-type="genus" reg="Liotyphlops">L.</tp:taxon-name-part><tp:taxon-name-part taxon-name-part-type="species" reg="schubarti">schubarti</tp:taxon-name-part></tp:taxon-name></italic>, <italic><tp:taxon-name><tp:taxon-name-part taxon-name-part-type="genus" reg="Liotyphlops">L.</tp:taxon-name-part><tp:taxon-name-part taxon-name-part-type="species" reg="taylori">taylori</tp:taxon-name-part></tp:taxon-name></italic>, and <italic><tp:taxon-name><tp:taxon-name-part taxon-name-part-type="genus" reg="Liotyphlops">L.</tp:taxon-name-part><tp:taxon-name-part taxon-name-part-type="species" reg="ternetzii">ternetzii</tp:taxon-name-part></tp:taxon-name></italic> by having four (vs three) scales contacting the posterior edge of the prefrontal. It is distinguished from <italic><tp:taxon-name><tp:taxon-name-part taxon-name-part-type="genus" reg="Liotyphlops">L.</tp:taxon-name-part><tp:taxon-name-part taxon-name-part-type="species" reg="anops">anops</tp:taxon-name-part></tp:taxon-name></italic> by having 28/26/26 scales around the body and 19 subcaudal scales (vs 26/24/24 scales around the body and 12–14 subcaudal scales), and from <italic><tp:taxon-name><tp:taxon-name-part taxon-name-part-type="genus" reg="Liotyphlops">L.</tp:taxon-name-part><tp:taxon-name-part taxon-name-part-type="species" reg="sousai">sousai</tp:taxon-name-part></tp:taxon-name></italic> in having 573 dorsal scales and 561 ventral scales (vs 439 dorsal scales and 427 ventral scales).</p><fig id="F1" position="float" orientation="portrait"><object-id xmlns:xlink="http://www.w3.org/1999/xlink" content-type="doi" xlink:type="simple">10.3897/zookeys.1146.94607.figure1</object-id><object-id xmlns:xlink="http://www.w3.org/1999/xlink" content-type="arpha" xlink:type="simple">A924031E-075C-503C-B89D-E21BA777A5D6</object-id><label>Figure 1.</label><caption><p>Holotype of <italic><tp:taxon-name><tp:taxon-name-part taxon-name-part-type="genus" reg="Liotyphlops">Liotyphlops</tp:taxon-name-part><tp:taxon-name-part taxon-name-part-type="species" reg="palauophis">palauophis</tp:taxon-name-part></tp:taxon-name></italic> sp. nov., AMNH R-9550, 361.2 mm <abbrev xmlns:xlink="http://www.w3.org/1999/xlink" xlink:title="total length" id="ABBRID0EESAE" xlink:type="simple">TL</abbrev>, Colombia, neighborhood of Bogota. Scale bar: 5 mm.</p></caption><graphic xmlns:xlink="http://www.w3.org/1999/xlink" xlink:href="zookeys-1146-087_article-94607__-g001.jpg" position="float" orientation="portrait" xlink:type="simple" id="oo_806304.jpg"><uri content-type="original_file" xlink:type="simple">https://binary.pensoft.net/fig/806304</uri></graphic></fig></tp:treatment-sec><tp:treatment-sec sec-type="description" id="SECID0ENSAE"><title>Description.</title><p>Meristic data in Table <xref ref-type="table" rid="T1">1</xref>. Total length 361.2 mm, head length 5.3 mm (1.5% <abbrev xmlns:xlink="http://www.w3.org/1999/xlink" xlink:title="total length" id="ABBRID0EXSAE" xlink:type="simple">TL</abbrev>), snout–vent length 353 mm (97.7% <abbrev xmlns:xlink="http://www.w3.org/1999/xlink" xlink:title="total length" id="ABBRID0E2SAE" xlink:type="simple">TL</abbrev>), tail length 8.2 mm (2.3% <abbrev xmlns:xlink="http://www.w3.org/1999/xlink" xlink:title="total length" id="ABBRID0E6SAE" xlink:type="simple">TL</abbrev>), head width 3.8 mm (71.7% <abbrev xmlns:xlink="http://www.w3.org/1999/xlink" xlink:title="head length" id="ABBRID0EDTAE" xlink:type="simple">HL</abbrev>), and head height 3.1 mm (58.5% <abbrev xmlns:xlink="http://www.w3.org/1999/xlink" xlink:title="head length" id="ABBRID0EHTAE" xlink:type="simple">HL</abbrev>). Body covered with cycloid scales. Rostral scale large, longer than wide, contacting nasals anterolaterally, prefrontals laterally, and divided frontal posteriorly. Pair of triangular prefrontals bordered anterolaterally by rostral, ventrally by large divided nasal, and dorsoposteriorly by frontal. Posterior edge of prefrontals passing posterior edge of rostral. Frontal scale divided. Nasal scale divided and bordered anteriorly by rostral, dorsally by prefrontal, ventrally by first and second supralabials, and posteriorly by two scales that lie between prefrontal and second supralabial. Eye spot not visible. Four scales contacting posterior edge of prefrontal (three cycloid scales + frontal). Two scales contacting posterior edge of nasal between second supralabial and prefrontal. Six scales in first vertical row of dorsal scales. Mental triangular, not divided, wider than long, contacting first infralabials. Supralabials four, infralabials three. Scales around body 28/26/26. Dorsal scales 573, vental scales 561, and subcaudal scales 19.</p><table-wrap id="T1" position="float" orientation="portrait"><label>Table 1.</label><caption><p>Meristic characters of species of <italic><tp:taxon-name><tp:taxon-name-part taxon-name-part-type="genus" reg="Liotyphlops">Liotyphlops</tp:taxon-name-part></tp:taxon-name></italic> from the specimens examined in this study, presented as ranges with minimum, maximum, and mode in parentheses. <bold>SPEP</bold> = number of scales contacting posterior edge of prefrontal; <bold>SPEN</bold> = number of scales contacting posterior edge of nasal between second supralabial and prefrontal; <bold>SFVRD</bold> = number of scales in the first vertical row of dorsals; <bold>SL</bold> = number of supralabial scales; <bold>IL</bold> = number of infralabial scales; <bold>ASR</bold> = number of anterior scale rows around body; <bold>MSR</bold> = number of scale rows around the midbody; <bold>PSR</bold> = number of posterior scale rows around body; <bold>DSR</bold> = number of dorsal scale rows; <bold>VSR</bold> = number of ventral scales rows; <bold>SC</bold> = number of subcaudal scales. <bold>n</bold> = number of specimens examined in this study. <bold><sup>a</sup></bold> = number of specimens examined by <xref ref-type="bibr" rid="B19">Santos and Reis (2018)</xref>. <bold><sup>b</sup></bold> = number of specimens examined by <xref ref-type="bibr" rid="B6">Centeno et al. (2010)</xref>. <bold><sup>c</sup></bold> = number of specimens examined by <xref ref-type="bibr" rid="B10">Freire et al. (2007)</xref>. <bold><sup>d</sup></bold> = number of specimens examined by <xref ref-type="bibr" rid="B12">Linares-Vargas et al. (2021)</xref>.</p></caption><table id="TID0ESGAG" rules="all"><tbody><tr><th rowspan="1" colspan="1">Species/Count</th><th rowspan="1" colspan="1">n</th><th rowspan="1" colspan="1">SPEP</th><th rowspan="1" colspan="1">SPEN</th><th rowspan="1" colspan="1">SFVRD</th><th rowspan="1" colspan="1">SL</th><th rowspan="1" colspan="1">IL</th><th rowspan="1" colspan="1">ASR</th><th rowspan="1" colspan="1">MSR</th><th rowspan="1" colspan="1">PSR</th><th rowspan="1" colspan="1">DSR</th><th rowspan="1" colspan="1">VSR</th><th rowspan="1" colspan="1">SC</th></tr><tr><td rowspan="1" colspan="1">
                      <italic>
                        <tp:taxon-name><tp:taxon-name-part taxon-name-part-type="genus" reg="Liotyphlops">L.</tp:taxon-name-part><tp:taxon-name-part taxon-name-part-type="species" reg="albirostris">albirostris</tp:taxon-name-part></tp:taxon-name>
                      </italic>
                      <bold>
                        <sup>a</sup>
                      </bold>
                    </td><td rowspan="1" colspan="1">6</td><td rowspan="1" colspan="1">3–3(3)</td><td rowspan="1" colspan="1">1–1(1)</td><td rowspan="1" colspan="1">5–5(5)</td><td rowspan="1" colspan="1">4–4(4)</td><td rowspan="1" colspan="1">3–3(3)</td><td rowspan="1" colspan="1">24–26(26)</td><td rowspan="1" colspan="1">22–22(22)</td><td rowspan="1" colspan="1">22–22(22)</td><td rowspan="1" colspan="1">432–478</td><td rowspan="1" colspan="1">417–453</td><td rowspan="1" colspan="1">12–17(12)</td></tr><tr><td rowspan="1" colspan="1">
                      <italic>
                        <tp:taxon-name><tp:taxon-name-part taxon-name-part-type="genus" reg="Liotyphlops">L.</tp:taxon-name-part><tp:taxon-name-part taxon-name-part-type="species" reg="anops">anops</tp:taxon-name-part></tp:taxon-name>
                      </italic>
                      <bold>
                        <sup>a</sup>
                      </bold>
                    </td><td rowspan="1" colspan="1">3</td><td rowspan="1" colspan="1">4–4(4)</td><td rowspan="1" colspan="1">2–2(2)</td><td rowspan="1" colspan="1">5–6(5)</td><td rowspan="1" colspan="1">4–4(4)</td><td rowspan="1" colspan="1">3–3(3)</td><td rowspan="1" colspan="1">26–26(26)</td><td rowspan="1" colspan="1">24–24(24)</td><td rowspan="1" colspan="1">24–24(24)</td><td rowspan="1" colspan="1">562–597</td><td rowspan="1" colspan="1">531–572</td><td rowspan="1" colspan="1">12–14</td></tr><tr><td rowspan="1" colspan="1">
                      <italic>
                        <tp:taxon-name><tp:taxon-name-part taxon-name-part-type="genus" reg="Liotyphlops">L.</tp:taxon-name-part><tp:taxon-name-part taxon-name-part-type="species" reg="argaleus">argaleus</tp:taxon-name-part></tp:taxon-name>
                      </italic>
                      <bold>
                        <sup>a</sup>
                      </bold>
                    </td><td rowspan="1" colspan="1">1</td><td rowspan="1" colspan="1">4</td><td rowspan="1" colspan="1">1</td><td rowspan="1" colspan="1">4</td><td rowspan="1" colspan="1">4</td><td rowspan="1" colspan="1">3</td><td rowspan="1" colspan="1">25</td><td rowspan="1" colspan="1">23</td><td rowspan="1" colspan="1">22</td><td rowspan="1" colspan="1">497</td><td rowspan="1" colspan="1">472</td><td rowspan="1" colspan="1">16</td></tr><tr><td rowspan="1" colspan="1">
                      <italic>
                        <tp:taxon-name><tp:taxon-name-part taxon-name-part-type="genus" reg="Liotyphlops">L.</tp:taxon-name-part><tp:taxon-name-part taxon-name-part-type="species" reg="beui">beui</tp:taxon-name-part></tp:taxon-name>
                      </italic>
                      <bold>
                        <sup>a</sup>
                      </bold>
                    </td><td rowspan="1" colspan="1">50</td><td rowspan="1" colspan="1">3–3(3)</td><td rowspan="1" colspan="1">2–2(2)</td><td rowspan="1" colspan="1">5–6(5)</td><td rowspan="1" colspan="1">4–4(4)</td><td rowspan="1" colspan="1">3–3(3)</td><td rowspan="1" colspan="1">22–26(22)</td><td rowspan="1" colspan="1">20–22(22)</td><td rowspan="1" colspan="1">20–22(20)</td><td rowspan="1" colspan="1">366–532(453)</td><td rowspan="1" colspan="1">348–511(364)</td><td rowspan="1" colspan="1">11–22(12)</td></tr><tr><td rowspan="1" colspan="1">
                      <italic>
                        <tp:taxon-name><tp:taxon-name-part taxon-name-part-type="genus" reg="Liotyphlops">L.</tp:taxon-name-part><tp:taxon-name-part taxon-name-part-type="species" reg="bondensis">bondensis</tp:taxon-name-part></tp:taxon-name>
                      </italic>
                      <bold>
                        <sup>d</sup>
                      </bold>
                    </td><td rowspan="1" colspan="1">17</td><td rowspan="1" colspan="1">3</td><td rowspan="1" colspan="1">1</td><td rowspan="1" colspan="1">4</td><td rowspan="1" colspan="1">4</td><td rowspan="1" colspan="1">3</td><td rowspan="1" colspan="1">24</td><td rowspan="1" colspan="1">22</td><td rowspan="1" colspan="1">22</td><td rowspan="1" colspan="1">363–449</td><td rowspan="1" colspan="1">347–434</td><td rowspan="1" colspan="1">11–17</td></tr><tr><td rowspan="1" colspan="1">
                      <italic>
                        <tp:taxon-name><tp:taxon-name-part taxon-name-part-type="genus" reg="Liotyphlops">L.</tp:taxon-name-part><tp:taxon-name-part taxon-name-part-type="species" reg="caissara">caissara</tp:taxon-name-part></tp:taxon-name>
                      </italic>
                      <bold>
                        <sup>b</sup>
                      </bold>
                    </td><td rowspan="1" colspan="1">1</td><td rowspan="1" colspan="1">3</td><td rowspan="1" colspan="1">1</td><td rowspan="1" colspan="1">4</td><td rowspan="1" colspan="1">3</td><td rowspan="1" colspan="1">3</td><td rowspan="1" colspan="1">22</td><td rowspan="1" colspan="1">20</td><td rowspan="1" colspan="1">20</td><td rowspan="1" colspan="1">326</td><td rowspan="1" colspan="1">308</td><td rowspan="1" colspan="1">10</td></tr><tr><td rowspan="1" colspan="1">
                      <italic>
                        <tp:taxon-name><tp:taxon-name-part taxon-name-part-type="genus" reg="Liotyphlops">L.</tp:taxon-name-part><tp:taxon-name-part taxon-name-part-type="species" reg="haadi">haadi</tp:taxon-name-part></tp:taxon-name>
                      </italic>
                      <bold>
                        <sup>a</sup>
                      </bold>
                    </td><td rowspan="1" colspan="1">2</td><td rowspan="1" colspan="1">3–3(3)</td><td rowspan="1" colspan="1">1–1(1)</td><td rowspan="1" colspan="1">4–4(4)</td><td rowspan="1" colspan="1">4–4(4)</td><td rowspan="1" colspan="1">3–3(3)</td><td rowspan="1" colspan="1">20–20(20)</td><td rowspan="1" colspan="1">19–20</td><td rowspan="1" colspan="1">18–20</td><td rowspan="1" colspan="1">333–384</td><td rowspan="1" colspan="1">309–348</td><td rowspan="1" colspan="1">11–12</td></tr><tr><td rowspan="1" colspan="1">
                      <italic>
                        <tp:taxon-name><tp:taxon-name-part taxon-name-part-type="genus" reg="Liotyphlops">L.</tp:taxon-name-part><tp:taxon-name-part taxon-name-part-type="species" reg="palauophis">palauophis</tp:taxon-name-part></tp:taxon-name>
                      </italic>
                    </td><td rowspan="1" colspan="1">1</td><td rowspan="1" colspan="1">4</td><td rowspan="1" colspan="1">2</td><td rowspan="1" colspan="1">6</td><td rowspan="1" colspan="1">4</td><td rowspan="1" colspan="1">3</td><td rowspan="1" colspan="1">28</td><td rowspan="1" colspan="1">26</td><td rowspan="1" colspan="1">26</td><td rowspan="1" colspan="1">573</td><td rowspan="1" colspan="1">561</td><td rowspan="1" colspan="1">19</td></tr><tr><td rowspan="1" colspan="1">
                      <italic>
                        <tp:taxon-name><tp:taxon-name-part taxon-name-part-type="genus" reg="Liotyphlops">L.</tp:taxon-name-part><tp:taxon-name-part taxon-name-part-type="species" reg="schubarti">schubarti</tp:taxon-name-part></tp:taxon-name>
                      </italic>
                      <bold>
                        <sup>a</sup>
                      </bold>
                    </td><td rowspan="1" colspan="1">5</td><td rowspan="1" colspan="1">3–3(3)</td><td rowspan="1" colspan="1">2–2(2)</td><td rowspan="1" colspan="1">5–5(5)</td><td rowspan="1" colspan="1">4–4(4)</td><td rowspan="1" colspan="1">3–3(3)</td><td rowspan="1" colspan="1">22–24(22)</td><td rowspan="1" colspan="1">20–22(20)</td><td rowspan="1" colspan="1">20–20(20)</td><td rowspan="1" colspan="1">417–463</td><td rowspan="1" colspan="1">398–451</td><td rowspan="1" colspan="1">11–14(13)</td></tr><tr><td rowspan="1" colspan="1">
                      <italic>
                        <tp:taxon-name><tp:taxon-name-part taxon-name-part-type="genus" reg="Liotyphlops">L.</tp:taxon-name-part><tp:taxon-name-part taxon-name-part-type="species" reg="sousai">sousai</tp:taxon-name-part></tp:taxon-name>
                      </italic>
                      <bold>
                        <sup>a</sup>
                      </bold>
                    </td><td rowspan="1" colspan="1">1</td><td rowspan="1" colspan="1">4</td><td rowspan="1" colspan="1">2</td><td rowspan="1" colspan="1">6</td><td rowspan="1" colspan="1">4</td><td rowspan="1" colspan="1">3</td><td rowspan="1" colspan="1">24</td><td rowspan="1" colspan="1">22</td><td rowspan="1" colspan="1">20</td><td rowspan="1" colspan="1">439</td><td rowspan="1" colspan="1">427</td><td rowspan="1" colspan="1">13</td></tr><tr><td rowspan="1" colspan="1">
                      <italic>
                        <tp:taxon-name><tp:taxon-name-part taxon-name-part-type="genus" reg="Liotyphlops">L.</tp:taxon-name-part><tp:taxon-name-part taxon-name-part-type="species" reg="taylori">taylori</tp:taxon-name-part></tp:taxon-name>
                      </italic>
                      <bold>
                        <sup>a</sup>
                      </bold>
                    </td><td rowspan="1" colspan="1">1</td><td rowspan="1" colspan="1">3</td><td rowspan="1" colspan="1">2</td><td rowspan="1" colspan="1">5</td><td rowspan="1" colspan="1">4</td><td rowspan="1" colspan="1">2</td><td rowspan="1" colspan="1">22</td><td rowspan="1" colspan="1">20</td><td rowspan="1" colspan="1">20</td><td rowspan="1" colspan="1">455</td><td rowspan="1" colspan="1">441</td><td rowspan="1" colspan="1">14</td></tr><tr><td rowspan="1" colspan="1">
                      <italic>
                        <tp:taxon-name><tp:taxon-name-part taxon-name-part-type="genus" reg="Liotyphlops">L.</tp:taxon-name-part><tp:taxon-name-part taxon-name-part-type="species" reg="ternetzii">ternetzii</tp:taxon-name-part></tp:taxon-name>
                      </italic>
                      <bold>
                        <sup>a</sup>
                      </bold>
                    </td><td rowspan="1" colspan="1">50</td><td rowspan="1" colspan="1">3–3(3)</td><td rowspan="1" colspan="1">2–2(2)</td><td rowspan="1" colspan="1">5–6(5)</td><td rowspan="1" colspan="1">4–4(4)</td><td rowspan="1" colspan="1">3–3(3)</td><td rowspan="1" colspan="1">22–26(22)</td><td rowspan="1" colspan="1">20–23(20)</td><td rowspan="1" colspan="1">20–22(20)</td><td rowspan="1" colspan="1">353–539(417)</td><td rowspan="1" colspan="1">341–514(381)</td><td rowspan="1" colspan="1">11–22(15)</td></tr><tr><td rowspan="1" colspan="1">
                      <italic>
                        <tp:taxon-name><tp:taxon-name-part taxon-name-part-type="genus" reg="Liotyphlops">L.</tp:taxon-name-part><tp:taxon-name-part taxon-name-part-type="species" reg="trefauti">trefauti</tp:taxon-name-part></tp:taxon-name>
                      </italic>
                      <bold>
                        <sup>c</sup>
                      </bold>
                    </td><td rowspan="1" colspan="1">2</td><td rowspan="1" colspan="1">4–4(4)</td><td rowspan="1" colspan="1">1–1(1)</td><td rowspan="1" colspan="1">5–5(5)</td><td rowspan="1" colspan="1">4–4(4)</td><td rowspan="1" colspan="1">4–4(4)</td><td rowspan="1" colspan="1">22–22(22)</td><td rowspan="1" colspan="1">22–22(22)</td><td rowspan="1" colspan="1">22–22(22)</td><td rowspan="1" colspan="1">520–543</td><td rowspan="1" colspan="1">499–531</td><td rowspan="1" colspan="1">8(8)</td></tr><tr><td rowspan="1" colspan="1">
                      <italic>
                        <tp:taxon-name><tp:taxon-name-part taxon-name-part-type="genus" reg="Liotyphlops">L.</tp:taxon-name-part><tp:taxon-name-part taxon-name-part-type="species" reg="wilderi">wilderi</tp:taxon-name-part></tp:taxon-name>
                      </italic>
                      <bold>
                        <sup>a</sup>
                      </bold>
                    </td><td rowspan="1" colspan="1">3</td><td rowspan="1" colspan="1">3–3(3)</td><td rowspan="1" colspan="1">1–1(1)</td><td rowspan="1" colspan="1">4–4(4)</td><td rowspan="1" colspan="1">4–4(4)</td><td rowspan="1" colspan="1">3–3(3)</td><td rowspan="1" colspan="1">22–24(22)</td><td rowspan="1" colspan="1">22–22(22)</td><td rowspan="1" colspan="1">20–21(20)</td><td rowspan="1" colspan="1">385–402</td><td rowspan="1" colspan="1">371–383</td><td rowspan="1" colspan="1">12–19(12)</td></tr></tbody></table></table-wrap><fig id="F2" position="float" orientation="portrait"><object-id xmlns:xlink="http://www.w3.org/1999/xlink" content-type="doi" xlink:type="simple">10.3897/zookeys.1146.94607.figure2</object-id><object-id xmlns:xlink="http://www.w3.org/1999/xlink" content-type="arpha" xlink:type="simple">9A840905-769F-5A0C-A1BB-375B880808EA</object-id><label>Figure 2.</label><caption><p>Dorsal (top), lateral (center), and ventral (bottom) views of the head of <italic><tp:taxon-name><tp:taxon-name-part taxon-name-part-type="genus" reg="Liotyphlops">Liotyphlops</tp:taxon-name-part><tp:taxon-name-part taxon-name-part-type="species" reg="palauophis">palauophis</tp:taxon-name-part></tp:taxon-name></italic> sp. nov., AMNH R-9550, holotype. Scale bar: 1 mm.</p></caption><graphic xmlns:xlink="http://www.w3.org/1999/xlink" xlink:href="zookeys-1146-087_article-94607__-g002.jpg" position="float" orientation="portrait" xlink:type="simple" id="oo_806305.jpg"><uri content-type="original_file" xlink:type="simple">https://binary.pensoft.net/fig/806305</uri></graphic></fig></tp:treatment-sec><tp:treatment-sec sec-type="description" id="SECID0EGPAG"><title>Description of skull.</title><p>High-resolution x-ray computed tomography of skull bones in Figs <xref ref-type="fig" rid="F3">3</xref>–<xref ref-type="fig" rid="F5">5</xref>. Main body of premaxilla on ventral surface of snout. Maxilla–premaxilla contact widely separated. Lateral maxillary foramina absent. Maxilla alveolar row oriented transversely. Nasal fused. Nasal–frontal boundary convex posteriorly in a shallow W-shaped suture. Prefrontal separated from nasal. Prefrontal moveably articulated to frontal. Postorbital element present. Posterior orbital margin incomplete. Frontals gradually tapering anteriorly. Frontal paired. Frontal–parietal contact (dorsal aspect) mostly straight and transverse, median notch in frontals slight at most. Parietal paired. Posterior border of parietal without median projection over supraoccipital. Supratemporal present. Posteromedial flange of septomaxilla short, not contacting frontal. Septomaxilla with lateral flange contributing to posterior border of external naris. Fenestra for duct of Jacobson’s organ posteroventrally positioned. Palatine not in contact with vomer, maxilla, or pterygoid. Central foramen present in parabasisphenoid. Ectopterygoid present. Supraoccipital present and single not participating in internal sidewall of neurocranium. External surface (dorsoposterior) of supraoccipital without transverse ridge. Supraoccipital–prootic contact narrow, less than half supraoccipital–parietal contact. Splenial not present as discrete element. Coronoid and angular separated by prearticular portion of compound bone. Retroarticular process long, longer than articular facet. Teeth present in maxilla, but lacking in dentary, premaxilla, palatine, and pterygoid.</p><fig id="F3" position="float" orientation="portrait"><object-id xmlns:xlink="http://www.w3.org/1999/xlink" content-type="doi" xlink:type="simple">10.3897/zookeys.1146.94607.figure3</object-id><object-id xmlns:xlink="http://www.w3.org/1999/xlink" content-type="arpha" xlink:type="simple">CD40003D-7088-58E1-87B4-2BDA44AC16A0</object-id><label>Figure 3.</label><caption><p>Three-dimensional reconstruction of the skull of <italic><tp:taxon-name><tp:taxon-name-part taxon-name-part-type="genus" reg="Liotyphlops">Liotyphlops</tp:taxon-name-part><tp:taxon-name-part taxon-name-part-type="species" reg="palauophis">palauophis</tp:taxon-name-part></tp:taxon-name></italic> sp. nov., AMNH R-9550, holotype, based on <abbrev xmlns:xlink="http://www.w3.org/1999/xlink" xlink:title="x-ray computed tomography" id="ABBRID0EHQAG" xlink:type="simple">HRXCT</abbrev> data. <bold>A</bold> lateral view <bold>B</bold> dorsal view <bold>C</bold> ventral view with lower jaw partially digitally removed <bold>D</bold> anterior view <bold>E</bold> posterior view. Scale bar: 1 mm. Anatomical abbreviations: <bold>a</bold>: angular; <bold>bo</bold>: basioccipital; <bold>cb</bold>: compound bone; <bold>co</bold>: coronoid; <bold>d</bold>: dentary; <bold>ec</bold>: ectopterygoid; <bold>en</bold>: external naris; <bold>f</bold>: frontal; <bold>fo</bold>: foramen; <bold>fv</bold>: fenestra vomeronasalis; <bold>m</bold>: maxilla; <bold>mf</bold>: mental foramen; <bold>n</bold>: nasal; <bold>oc</bold>: occipital condyle; <bold>ooc</bold>: otico–occipital (fused prootic + opisthotic + exoccipital); <bold>p</bold>: parietal; <bold>pa</bold>: palatine; <bold>pbs</bold>: parabasisphenoid; <bold>pe</bold>: postorbital element; <bold>pf</bold>: prefrontal; <bold>pg</bold>: pterygoid; <bold>pm</bold>: premaxilla; <bold>q</bold>: quadrate; <bold>rp</bold>: retroarticular process; <bold>sf</bold>: surangular foramen; <bold>sm</bold>: septomaxilla; <bold>st</bold>: supratemporal; <bold>so</bold>: supraoccipital; <bold>tf</bold>: trigeminal foramen; <bold>v</bold>: vomer; <bold>vf</bold>: vomerine foramen.</p></caption><graphic xmlns:xlink="http://www.w3.org/1999/xlink" xlink:href="zookeys-1146-087_article-94607__-g003.jpg" position="float" orientation="portrait" xlink:type="simple" id="oo_806306.jpg"><uri content-type="original_file" xlink:type="simple">https://binary.pensoft.net/fig/806306</uri></graphic></fig><fig id="F4" position="float" orientation="portrait"><object-id xmlns:xlink="http://www.w3.org/1999/xlink" content-type="doi" xlink:type="simple">10.3897/zookeys.1146.94607.figure4</object-id><object-id xmlns:xlink="http://www.w3.org/1999/xlink" content-type="arpha" xlink:type="simple">4EA76C3C-9576-53AA-A76A-4D1F0755796B</object-id><label>Figure 4.</label><caption><p>Three-dimensional reconstruction of the skull of <italic><tp:taxon-name><tp:taxon-name-part taxon-name-part-type="genus" reg="Liotyphlops">Liotyphlops</tp:taxon-name-part><tp:taxon-name-part taxon-name-part-type="species" reg="palauophis">palauophis</tp:taxon-name-part></tp:taxon-name></italic> sp. nov., AMNH R-9550, holotype, based on <abbrev xmlns:xlink="http://www.w3.org/1999/xlink" xlink:title="x-ray computed tomography" id="ABBRID0ELTAG" xlink:type="simple">HRXCT</abbrev> data. <bold>A</bold> transversal view <bold>B</bold> frontal view <bold>C</bold> sagittal view. Scale bar: 1 mm. Anatomical abbreviations: <bold>a</bold>: angular; <bold>an</bold>: acoustic nerve foramen; <bold>bo</bold>: basioccipital; <bold>cb</bold>: compound bone; <bold>cbp</bold>: compound bone prearticular component; <bold>cbs</bold>: compound bone surangular component; <bold>ci</bold>: conchal invagination; <bold>co</bold>: coronoid; <bold>cv</bold>: cavum vestibuli; <bold>d</bold>: dentary; <bold>dp</bold>: descensus parietalis; <bold>ec</bold>: ectopterygoid; <bold>en</bold>: external naris; <bold>f</bold>: frontal; <bold>ﬂ</bold>: frontal laterally descending ﬂange; <bold>fo</bold>: foramen; <bold>fpb</bold>: facial nerve palatine branch foramen; <bold>fs</bold>: frontal subolfactory process; <bold>fv</bold>: fenestra vomeronasalis; <bold>m</bold>: maxilla; <bold>Mc</bold>: Meckel’s canal; <bold>mf</bold>: mental foramen; <bold>n</bold>: nasal; <bold>nl</bold>: nasal lateral ﬂange; <bold>ns</bold>: medial nasal septum; <bold>oc</bold>: occipital condyle; <bold>on</bold>: optic nerve foramen; <bold>ooc</bold>: otico–occipital (fused prootic + opisthotic + exoccipital); <bold>p</bold>: parietal; <bold>pa</bold>: palatine; <bold>pbc</bold>: parabasal (Vidian) canal; <bold>pbs</bold>: parabasisphenoid; <bold>pe</bold>: postorbital element; <bold>pf</bold>: prefrontal; <bold>pg</bold>: pterygoid; <bold>pm</bold>: premaxilla; <bold>pvs</bold>: posterior vertical semicircular canal; <bold>q</bold>: quadrate; <bold>rp</bold>: retroarticular process; <bold>rstm</bold>: recessus scalae tympani medial aperture; <bold>s</bold>: stapes; <bold>sf</bold>: surangular foramen; <bold>sm</bold>: septomaxilla; <bold>sml</bold>: septomaxilla lateral ﬂange; <bold>st</bold>: supratemporal; <bold>so</bold>: supraoccipital; <bold>tf</bold>: trigeminal foramen; <bold>trc</bold>: trigeminofacialis chamber; <bold>v</bold>: vomer; <bold>vc</bold>: vomeronasal cupola; <bold>vf</bold>: vomerine foramen; <bold>vn</bold>: vomeronasal nerve passage.</p></caption><graphic xmlns:xlink="http://www.w3.org/1999/xlink" xlink:href="zookeys-1146-087_article-94607__-g004.jpg" position="float" orientation="portrait" xlink:type="simple" id="oo_806307.jpg"><uri content-type="original_file" xlink:type="simple">https://binary.pensoft.net/fig/806307</uri></graphic></fig><fig id="F5" position="float" orientation="portrait"><object-id xmlns:xlink="http://www.w3.org/1999/xlink" content-type="doi" xlink:type="simple">10.3897/zookeys.1146.94607.figure5</object-id><object-id xmlns:xlink="http://www.w3.org/1999/xlink" content-type="arpha" xlink:type="simple">43CB3C22-8A7A-57C3-B9D3-CDFC163E0C04</object-id><label>Figure 5.</label><caption><p>Three-dimensional reconstruction of the lower jaw of <italic><tp:taxon-name><tp:taxon-name-part taxon-name-part-type="genus" reg="Liotyphlops">Liotyphlops</tp:taxon-name-part><tp:taxon-name-part taxon-name-part-type="species" reg="palauophis">palauophis</tp:taxon-name-part></tp:taxon-name></italic> sp. nov., AMNH R-9550, holotype, based on <abbrev xmlns:xlink="http://www.w3.org/1999/xlink" xlink:title="x-ray computed tomography" id="ABBRID0EVXAG" xlink:type="simple">HRXCT</abbrev> data. <bold>A</bold> lateral view <bold>B</bold> medial view <bold>C</bold> dorsal view <bold>D</bold> ventral view <bold>E</bold> anterior view <bold>F</bold> posterior view. Scale bar: 1 mm. Anatomical abbreviations: <bold>a</bold>: angular; <bold>arf</bold>: articular fossa; <bold>cb</bold>: compound bone; <bold>cbp</bold>: compound bone prearticular component; <bold>cbs</bold>: compound bone surangular component; <bold>co</bold>: coronoid; <bold>d</bold>: dentary; <bold>Mc</bold>: Meckel’s canal; <bold>mf</bold>: mental foramen; <bold>rp</bold>: retroarticular process; <bold>sf</bold>: surangular foramen.</p></caption><graphic xmlns:xlink="http://www.w3.org/1999/xlink" xlink:href="zookeys-1146-087_article-94607__-g005.jpg" position="float" orientation="portrait" xlink:type="simple" id="oo_806308.jpg"><uri content-type="original_file" xlink:type="simple">https://binary.pensoft.net/fig/806308</uri></graphic></fig></tp:treatment-sec><tp:treatment-sec sec-type="Coloration in alcohol" id="SECID0EAZAG"><title>Coloration in alcohol.</title><p>Dorsal and ventral body pale cream with brown pigmentation points along dorsal region of body.</p></tp:treatment-sec><tp:treatment-sec sec-type="distribution" id="SECID0EFZAG"><title>Distribution.</title><p>Known only from the type locality in the neighborhood of Bogota, Colombia (Fig. <xref ref-type="fig" rid="F6">6</xref>), according to the information provided by <xref ref-type="bibr" rid="B7">Cope (1899)</xref>.</p><fig id="F6" position="float" orientation="portrait"><object-id xmlns:xlink="http://www.w3.org/1999/xlink" content-type="doi" xlink:type="simple">10.3897/zookeys.1146.94607.figure6</object-id><object-id xmlns:xlink="http://www.w3.org/1999/xlink" content-type="arpha" xlink:type="simple">39E3C224-6FD2-5B6D-B3E0-C7D3F2DF589B</object-id><label>Figure 6.</label><caption><p>Location of the holotype of <italic><tp:taxon-name><tp:taxon-name-part taxon-name-part-type="genus" reg="Liotyphlops">Liotyphlops</tp:taxon-name-part><tp:taxon-name-part taxon-name-part-type="species" reg="palauophis">palauophis</tp:taxon-name-part></tp:taxon-name></italic> sp. nov. (black star), lectotype of <italic><tp:taxon-name><tp:taxon-name-part taxon-name-part-type="genus" reg="Liotyphlops">Liotyphlops</tp:taxon-name-part><tp:taxon-name-part taxon-name-part-type="species" reg="anops">anops</tp:taxon-name-part></tp:taxon-name></italic> (white dot), and specimens of <italic><tp:taxon-name><tp:taxon-name-part taxon-name-part-type="genus" reg="Liotyphlops">L.</tp:taxon-name-part><tp:taxon-name-part taxon-name-part-type="species" reg="anops">anops</tp:taxon-name-part></tp:taxon-name></italic> examined in this study (green dot). ? = lack of detailed information about the type locality of <italic><tp:taxon-name><tp:taxon-name-part taxon-name-part-type="genus" reg="Liotyphlops">L.</tp:taxon-name-part><tp:taxon-name-part taxon-name-part-type="species" reg="palauophis">palauophis</tp:taxon-name-part></tp:taxon-name></italic> sp. nov. and <italic><tp:taxon-name><tp:taxon-name-part taxon-name-part-type="genus" reg="Liotyphlops">L.</tp:taxon-name-part><tp:taxon-name-part taxon-name-part-type="species" reg="anops">anops</tp:taxon-name-part></tp:taxon-name></italic>. This locality is based on information provided by <xref ref-type="bibr" rid="B7">Cope (1899)</xref>.</p></caption><graphic xmlns:xlink="http://www.w3.org/1999/xlink" xlink:href="zookeys-1146-087_article-94607__-g006.jpg" position="float" orientation="portrait" xlink:type="simple" id="oo_806309.jpg"><uri content-type="original_file" xlink:type="simple">https://binary.pensoft.net/fig/806309</uri></graphic></fig></tp:treatment-sec><tp:treatment-sec sec-type="etymology" id="SECID0E22AG"><title>Etymology.</title><p>The species name is in honor of Alfredo <tp:taxon-name><tp:taxon-name-part taxon-name-part-type="genus" reg="Palau">Palau</tp:taxon-name-part></tp:taxon-name> Peña (June 10, 1969–August 8, 2020), a Brazilian herpetologist and my friend, who was killed by the COVID-19 virus. A combination of his name <italic><tp:taxon-name><tp:taxon-name-part taxon-name-part-type="genus" reg="Palau">Palau</tp:taxon-name-part></tp:taxon-name></italic> and the Greek <italic>ophis</italic>, meaning snake.</p></tp:treatment-sec><ref-list><ref id="B7"><mixed-citation xmlns:xlink="http://www.w3.org/1999/xlink" xlink:type="simple"><person-group><name name-style="western"><surname>Cope</surname><given-names>ED</given-names></name></person-group> (<year>1899</year>) <article-title>Contributions to the herpetology of New Granada and Argentina with descriptions of new forms.</article-title><source>The Philadelphia Museums Scientific Bulletin</source><volume>1</volume>: <fpage>3</fpage>–<lpage>26</lpage>. <ext-link xlink:href="10.5962/bhl.title.54674" ext-link-type="doi" xlink:type="simple">https://doi.org/10.5962/bhl.title.54674</ext-link></mixed-citation></ref><ref id="B19"><mixed-citation xmlns:xlink="http://www.w3.org/1999/xlink" xlink:type="simple"><person-group><name name-style="western"><surname>Santos</surname><given-names>FJM</given-names></name><name name-style="western"><surname>Reis</surname><given-names>RE</given-names></name></person-group> (<year>2018</year>) <article-title>Two new blind snake species of the genus <italic><tp:taxon-name><tp:taxon-name-part taxon-name-part-type="genus">Liotyphlops</tp:taxon-name-part></tp:taxon-name></italic> Peters, 1881 (<tp:taxon-name><tp:taxon-name-part taxon-name-part-type="suborder">Serpentes</tp:taxon-name-part></tp:taxon-name>: <tp:taxon-name><tp:taxon-name-part taxon-name-part-type="family">Anomalepididae</tp:taxon-name-part></tp:taxon-name>), from Central and South Brazil.</article-title><source>Copeia</source><volume>106</volume>(<issue>3</issue>): <fpage>507</fpage>–<lpage>514</lpage>. <ext-link xlink:href="10.1643/CH-18-081" ext-link-type="doi" xlink:type="simple">https://doi.org/10.1643/CH-18-081</ext-link></mixed-citation></ref><ref id="B6"><mixed-citation xmlns:xlink="http://www.w3.org/1999/xlink" xlink:type="simple"><person-group><name name-style="western"><surname>Centeno</surname><given-names>FC</given-names></name><name name-style="western"><surname>Sawaya</surname><given-names>RJ</given-names></name><name name-style="western"><surname>Germano</surname><given-names>VJ</given-names></name></person-group> (<year>2010</year>) <article-title>A new species of <italic><tp:taxon-name><tp:taxon-name-part taxon-name-part-type="genus">Liotyphlops</tp:taxon-name-part></tp:taxon-name></italic> (<tp:taxon-name><tp:taxon-name-part taxon-name-part-type="suborder">Serpentes</tp:taxon-name-part></tp:taxon-name>: <tp:taxon-name><tp:taxon-name-part taxon-name-part-type="family">Anomalepididae</tp:taxon-name-part></tp:taxon-name>) from the Atlantic Coastal Forest in southeastern Brazil.</article-title><source>Herpetologica</source><volume>66</volume>(<issue>1</issue>): <fpage>86</fpage>–<lpage>91</lpage>. <ext-link xlink:href="10.1655/08-079.1" ext-link-type="doi" xlink:type="simple">https://doi.org/10.1655/08-079.1</ext-link></mixed-citation></ref><ref id="B10"><mixed-citation xmlns:xlink="http://www.w3.org/1999/xlink" xlink:type="simple"><person-group><name name-style="western"><surname>Freire</surname><given-names>EMX</given-names></name><name name-style="western"><surname>Caramaschi</surname><given-names>U</given-names></name><name name-style="western"><surname>Argôlo</surname><given-names>AJS</given-names></name></person-group> (<year>2007</year>) <article-title>A new species of <italic><tp:taxon-name><tp:taxon-name-part taxon-name-part-type="genus">Liotyphlops</tp:taxon-name-part></tp:taxon-name></italic> (<tp:taxon-name><tp:taxon-name-part taxon-name-part-type="suborder">Serpentes</tp:taxon-name-part></tp:taxon-name>: <tp:taxon-name><tp:taxon-name-part taxon-name-part-type="family">Anomalepididae</tp:taxon-name-part></tp:taxon-name>) from the Atlantic Rain Forest of northeastern Brazil.</article-title><source>Zootaxa</source><volume>1393</volume>(<issue>1</issue>): <fpage>19</fpage>–<lpage>26</lpage>. <ext-link xlink:href="10.11646/zootaxa.1393.1.2" ext-link-type="doi" xlink:type="simple">https://doi.org/10.11646/zootaxa.1393.1.2</ext-link></mixed-citation></ref><ref id="B12"><mixed-citation xmlns:xlink="http://www.w3.org/1999/xlink" xlink:type="simple"><person-group><name name-style="western"><surname>Linares-Vargas</surname><given-names>CA</given-names></name><name name-style="western"><surname>Bolívar-García</surname><given-names>W</given-names></name><name name-style="western"><surname>Herrera-Martínez</surname><given-names>A</given-names></name><name name-style="western"><surname>Osorio-Domínguez</surname><given-names>D</given-names></name><name name-style="western"><surname>Ospina</surname><given-names>OE</given-names></name><name name-style="western"><surname>Thomas</surname><given-names>R</given-names></name><name name-style="western"><surname>Daza</surname><given-names>JD</given-names></name></person-group> (<year>2021</year>) <article-title>The status of the anomalepidid snake <italic><tp:taxon-name><tp:taxon-name-part taxon-name-part-type="genus">Liotyphlops</tp:taxon-name-part><tp:taxon-name-part taxon-name-part-type="species">albirostris</tp:taxon-name-part></tp:taxon-name></italic> and the revalidation of three taxa based on morphology and ecological niche models.</article-title><source>The Anatomical Record</source><volume>304</volume>(<issue>10</issue>): <fpage>2264</fpage>–<lpage>2278</lpage>. <ext-link xlink:href="10.1002/ar.24730" ext-link-type="doi" xlink:type="simple">https://doi.org/10.1002/ar.24730</ext-link></mixed-citation></ref></ref-list></tp:taxon-treatment>
