# Supplementary material for: ﻿A new species of the genus Liotyphlops Peters, 1881 (Serpentes, Anomalepididae) from Colombia and the synonymization of Liotyphlopsbeui (Amaral, 1924) with Liotyphlopsternetzii (Boulenger, 1896)
Source: Zookeys. 2023 Feb 7;1146:87–114. doi: 10.3897/zookeys.1146.94607 (PMC10208602; doi:10.3897/zookeys.1146.94607)
Supplement: XML Treatment for Liotyphlops ternetzii [file zookeys.1146.94607-treatment3.xml]

<!DOCTYPE tp:taxon-treatment
  PUBLIC "-//TaxonX//DTD Taxonomic Treatment Publishing DTD v0 20100105//EN" "tax-treatment-NSO.dtd">
<tp:taxon-treatment xmlns:tp="http://www.plazi.org/taxpub"><tp:treatment-meta><kwd-group><label>Taxon classification</label><kwd>
                <named-content content-type="kingdom">Animalia</named-content>
              </kwd><kwd>
                <named-content content-type="order">Squamata</named-content>
              </kwd><kwd>
                <named-content content-type="family">Anomalepididae</named-content>
              </kwd></kwd-group><mixed-citation publication-type="journal"><person-group><name><surname>Marra Santos</surname><given-names>Fidélis Júnio</given-names></name></person-group><article-title>﻿A new species of the genus <italic><tp:taxon-name><tp:taxon-name-part taxon-name-part-type="genus" reg="Liotyphlops">Liotyphlops</tp:taxon-name-part></tp:taxon-name></italic> Peters, 1881 (<tp:taxon-name><tp:taxon-name-part taxon-name-part-type="suborder">Serpentes</tp:taxon-name-part></tp:taxon-name>, <tp:taxon-name><tp:taxon-name-part taxon-name-part-type="family">Anomalepididae</tp:taxon-name-part></tp:taxon-name>) from Colombia and the synonymization of <italic><tp:taxon-name><tp:taxon-name-part taxon-name-part-type="genus" reg="Liotyphlops">Liotyphlops</tp:taxon-name-part><tp:taxon-name-part taxon-name-part-type="species" reg="beui">beui</tp:taxon-name-part></tp:taxon-name></italic> (Amaral, 1924) with <italic><tp:taxon-name><tp:taxon-name-part taxon-name-part-type="genus" reg="Liotyphlops">Liotyphlops</tp:taxon-name-part><tp:taxon-name-part taxon-name-part-type="species" reg="ternetzii">ternetzii</tp:taxon-name-part></tp:taxon-name></italic> (Boulenger, 1896)</article-title><source>Zookeys</source><day>07</day><month>02</month><year>2023</year><volume>1146</volume><fpage>87</fpage><lpage>114</lpage><pub-id pub-id-type="doi">10.3897/zookeys.1146.94607</pub-id></mixed-citation></tp:treatment-meta><tp:nomenclature><label>﻿</label><tp:taxon-name>
              <object-id xmlns:xlink="http://www.w3.org/1999/xlink" content-type="arpha" xlink:type="simple">AD0FFE16-85BC-538A-8EB0-7CE4E2858AF6</object-id>
              <tp:taxon-name-part taxon-name-part-type="genus" reg="Liotyphlops">Liotyphlops</tp:taxon-name-part>
              <tp:taxon-name-part taxon-name-part-type="species" reg="ternetzii">ternetzii</tp:taxon-name-part>
            </tp:taxon-name><tp:taxon-authority>(Boulenger, 1896)</tp:taxon-authority><xref ref-type="fig" rid="F11">Figs 11</xref><xref ref-type="fig" rid="F12">, 12</xref><xref ref-type="fig" rid="F13">, 13</xref><xref ref-type="fig" rid="F14">, 14</xref><xref ref-type="fig" rid="F15">, 15</xref><xref ref-type="fig" rid="F16">, 16</xref><xref ref-type="table" rid="T1">, Tables 1</xref><xref ref-type="table" rid="T2">, 2</xref><tp:nomenclature-citation-list><tp:nomenclature-citation><tp:taxon-name>
                  <tp:taxon-name-part taxon-name-part-type="genus" reg="Helminthophis">Helminthophis</tp:taxon-name-part>
                  <tp:taxon-name-part taxon-name-part-type="species" reg="ternetzii">ternetzii</tp:taxon-name-part>
                </tp:taxon-name><comment>Boulenger, 1896: 584. Holotype: BMNH 1946.1.11.77. Type locality: Paraguay.</comment></tp:nomenclature-citation><tp:nomenclature-citation><tp:taxon-name>
                  <tp:taxon-name-part taxon-name-part-type="genus" reg="Helminthophis">Helminthophis</tp:taxon-name-part>
                  <tp:taxon-name-part taxon-name-part-type="species" reg="incertus">incertus</tp:taxon-name-part>
                </tp:taxon-name><comment>Amaral, 1924: 29. Holotype: MCZ R17846. Type locality: Surinam [Suriname]. Placed in synonymy by <xref ref-type="bibr" rid="B8">Dixon and Kofron (1984</xref> [dated 1983]: 255–256), who also rejected the type locality as Suriname.</comment></tp:nomenclature-citation><tp:nomenclature-citation><tp:taxon-name>
                  <tp:taxon-name-part taxon-name-part-type="genus" reg="Helminthophis">Helminthophis</tp:taxon-name-part>
                  <tp:taxon-name-part taxon-name-part-type="species" reg="beui">beui</tp:taxon-name-part>
                </tp:taxon-name><comment>Amaral, 1924: 25–30. Holotype: IB 1806. Type locality: Butantan, São Paulo, Brazil. syn. nov.</comment></tp:nomenclature-citation><tp:nomenclature-citation><tp:taxon-name>
                  <tp:taxon-name-part taxon-name-part-type="genus" reg="Helminthophis">Helminthophis</tp:taxon-name-part>
                  <tp:taxon-name-part taxon-name-part-type="species" reg="collenettei">collenettei</tp:taxon-name-part>
                </tp:taxon-name><comment>Parker, 1928: 97. Holotype: BMNH 1946.1.10.73 (formerly BMNH 1928.1.12.1). Type locality: Burity, 2250 ft., 30 miles northeast of Coyaba [Cuiabá], Mato Grosso [Brazil]. Placed in synonymy by <xref ref-type="bibr" rid="B3">Amaral (1954</xref>: 192).</comment></tp:nomenclature-citation><tp:nomenclature-citation><tp:taxon-name>
                  <tp:taxon-name-part taxon-name-part-type="genus" reg="Liotyphlops"/>
                </tp:taxon-name><comment>[<tp:taxon-name><tp:taxon-name-part taxon-name-part-type="genus" reg="Liotyphlops">Liotyphlops</tp:taxon-name-part></tp:taxon-name>] <tp:taxon-name><tp:taxon-name-part taxon-name-part-type="genus" reg="Liotyphlops"/><tp:taxon-name-part taxon-name-part-type="species" reg="incertus">incertus</tp:taxon-name-part></tp:taxon-name>–Vanzolini 1948: 380. </comment></tp:nomenclature-citation><tp:nomenclature-citation><tp:taxon-name>
                  <tp:taxon-name-part taxon-name-part-type="genus" reg="Liotyphlops"/>
                </tp:taxon-name><comment>[<tp:taxon-name><tp:taxon-name-part taxon-name-part-type="genus" reg="Liotyphlops">Liotyphlops</tp:taxon-name-part></tp:taxon-name>] <tp:taxon-name><tp:taxon-name-part taxon-name-part-type="genus" reg="Liotyphlops"/><tp:taxon-name-part taxon-name-part-type="species" reg="ternetzi">ternetzi</tp:taxon-name-part></tp:taxon-name>–<xref ref-type="bibr" rid="B21">Smith and Grant 1958</xref>: 207. </comment></tp:nomenclature-citation><tp:nomenclature-citation><tp:taxon-name>
                  <tp:taxon-name-part taxon-name-part-type="genus" reg="Liotyphlops">Liotyphlops</tp:taxon-name-part>
                  <tp:taxon-name-part taxon-name-part-type="species" reg="ternetzii">ternetzii</tp:taxon-name-part>
                </tp:taxon-name><comment>–Peters and Orejas-Miranda 1970: 183, in part; included <tp:taxon-name><tp:taxon-name-part taxon-name-part-type="genus" reg="Liotyphlops">L.</tp:taxon-name-part><tp:taxon-name-part taxon-name-part-type="species" reg="beui">beui</tp:taxon-name-part></tp:taxon-name> in the synonymy.</comment></tp:nomenclature-citation><tp:nomenclature-citation><tp:taxon-name>
                  <tp:taxon-name-part taxon-name-part-type="genus" reg="Liotyphlops">Liotyphlops</tp:taxon-name-part>
                  <tp:taxon-name-part taxon-name-part-type="species" reg="ternetzii">ternetzii</tp:taxon-name-part>
                </tp:taxon-name><comment>–<xref ref-type="bibr" rid="B13">McDiarmid et al. 1999</xref>: 51–52.</comment></tp:nomenclature-citation><tp:nomenclature-citation><tp:taxon-name>
                  <tp:taxon-name-part taxon-name-part-type="genus" reg="Liotyphlops">Liotyphlops</tp:taxon-name-part>
                  <tp:taxon-name-part taxon-name-part-type="species" reg="ternetzii">ternetzii</tp:taxon-name-part>
                </tp:taxon-name><comment>–<xref ref-type="bibr" rid="B22">Wallach et al. 2014</xref>: 397–398.</comment></tp:nomenclature-citation></tp:nomenclature-citation-list></tp:nomenclature><tp:treatment-sec sec-type="type material" id="SECID0EFZBG"><title>Type material.</title><p><bold><italic>Holotype</italic>.</bold> BMNH 1946.1.11.77, 325.1 mm <abbrev xmlns:xlink="http://www.w3.org/1999/xlink" xlink:title="total length" id="ABBRID0EQZBG" xlink:type="simple">TL</abbrev>; type locality: Paraguay.</p></tp:treatment-sec><tp:treatment-sec sec-type="diagnosis" id="SECID0EUZBG"><title>Diagnosis.</title><p><italic><tp:taxon-name><tp:taxon-name-part taxon-name-part-type="genus" reg="Liotyphlops">Liotyphlops</tp:taxon-name-part><tp:taxon-name-part taxon-name-part-type="species" reg="ternetzii">ternetzii</tp:taxon-name-part></tp:taxon-name></italic> is distinguished from <italic><tp:taxon-name><tp:taxon-name-part taxon-name-part-type="genus" reg="Liotyphlops">L.</tp:taxon-name-part><tp:taxon-name-part taxon-name-part-type="species" reg="anops">anops</tp:taxon-name-part></tp:taxon-name></italic>, <italic><tp:taxon-name><tp:taxon-name-part taxon-name-part-type="genus" reg="Liotyphlops">L.</tp:taxon-name-part><tp:taxon-name-part taxon-name-part-type="species" reg="argaleus">argaleus</tp:taxon-name-part></tp:taxon-name></italic>, <italic><tp:taxon-name><tp:taxon-name-part taxon-name-part-type="genus" reg="Liotyphlops">L.</tp:taxon-name-part><tp:taxon-name-part taxon-name-part-type="species" reg="sousai">sousai</tp:taxon-name-part></tp:taxon-name></italic>, and <italic><tp:taxon-name><tp:taxon-name-part taxon-name-part-type="genus" reg="Liotyphlops">L.</tp:taxon-name-part><tp:taxon-name-part taxon-name-part-type="species" reg="trefauti">trefauti</tp:taxon-name-part></tp:taxon-name></italic> in having three (vs four) scales contacting the posterior edge of the prefrontal scale. It is distinguished from <italic><tp:taxon-name><tp:taxon-name-part taxon-name-part-type="genus" reg="Liotyphlops">L.</tp:taxon-name-part><tp:taxon-name-part taxon-name-part-type="species" reg="albirostris">albirostris</tp:taxon-name-part></tp:taxon-name></italic>, <italic><tp:taxon-name><tp:taxon-name-part taxon-name-part-type="genus" reg="Liotyphlops">L.</tp:taxon-name-part><tp:taxon-name-part taxon-name-part-type="species" reg="bondensis">bondensis</tp:taxon-name-part></tp:taxon-name></italic>, <italic><tp:taxon-name><tp:taxon-name-part taxon-name-part-type="genus" reg="Liotyphlops">L.</tp:taxon-name-part><tp:taxon-name-part taxon-name-part-type="species" reg="caissara">caissara</tp:taxon-name-part></tp:taxon-name></italic>, <italic><tp:taxon-name><tp:taxon-name-part taxon-name-part-type="genus" reg="Liotyphlops">L.</tp:taxon-name-part><tp:taxon-name-part taxon-name-part-type="species" reg="haadi">haadi</tp:taxon-name-part></tp:taxon-name></italic>, and <italic><tp:taxon-name><tp:taxon-name-part taxon-name-part-type="genus" reg="Liotyphlops">L.</tp:taxon-name-part><tp:taxon-name-part taxon-name-part-type="species" reg="wilderi">wilderi</tp:taxon-name-part></tp:taxon-name></italic> in having two scales (vs one scale) contacting the posterior edge of the nasal between the second supralabial and the prefrontal. It is distinguished from <italic><tp:taxon-name><tp:taxon-name-part taxon-name-part-type="genus" reg="Liotyphlops">L.</tp:taxon-name-part><tp:taxon-name-part taxon-name-part-type="species" reg="taylori">taylori</tp:taxon-name-part></tp:taxon-name></italic> by having three (vs two) infralabial scales, and from <italic><tp:taxon-name><tp:taxon-name-part taxon-name-part-type="genus" reg="Liotyphlops">L.</tp:taxon-name-part><tp:taxon-name-part taxon-name-part-type="species" reg="palauophis">palauophis</tp:taxon-name-part></tp:taxon-name></italic> sp. nov. in having a single frontal scale (vs frontal scale divided). Is distinguished from <italic><tp:taxon-name><tp:taxon-name-part taxon-name-part-type="genus" reg="Liotyphlops">L.</tp:taxon-name-part><tp:taxon-name-part taxon-name-part-type="species" reg="schubarti">schubarti</tp:taxon-name-part></tp:taxon-name></italic> in the pale cream, dark brown, or black coloration (vs light brown).</p><fig id="F11" position="float" orientation="portrait"><object-id xmlns:xlink="http://www.w3.org/1999/xlink" content-type="doi" xlink:type="simple">10.3897/zookeys.1146.94607.figure11</object-id><object-id xmlns:xlink="http://www.w3.org/1999/xlink" content-type="arpha" xlink:type="simple">729E7903-9777-55EC-A556-1D30DF3937BE</object-id><label>Figure 11.</label><caption><p>Types of <italic><tp:taxon-name><tp:taxon-name-part taxon-name-part-type="genus" reg="Liotyphlops">Liotyphlops</tp:taxon-name-part><tp:taxon-name-part taxon-name-part-type="species" reg="ternetzii">ternetzii</tp:taxon-name-part></tp:taxon-name></italic> and <italic><tp:taxon-name><tp:taxon-name-part taxon-name-part-type="genus" reg="Liotyphlops">Liotyphlops</tp:taxon-name-part><tp:taxon-name-part taxon-name-part-type="species" reg="beui">beui</tp:taxon-name-part></tp:taxon-name></italic>. <bold>A</bold> holotype of <italic><tp:taxon-name><tp:taxon-name-part taxon-name-part-type="genus" reg="Liotyphlops">L.</tp:taxon-name-part><tp:taxon-name-part taxon-name-part-type="species" reg="ternetzii">ternetzii</tp:taxon-name-part></tp:taxon-name></italic> (BMNH 1946.1.11.77, 325.1 mm <abbrev xmlns:xlink="http://www.w3.org/1999/xlink" xlink:title="total length" id="ABBRID0EU6BG" xlink:type="simple">TL</abbrev>) from Paraguay <bold>B</bold> paratype of <italic><tp:taxon-name><tp:taxon-name-part taxon-name-part-type="genus" reg="Liotyphlops">L.</tp:taxon-name-part><tp:taxon-name-part taxon-name-part-type="species" reg="beui">beui</tp:taxon-name-part></tp:taxon-name></italic> (MCZ 16702, 279.2 mm <abbrev xmlns:xlink="http://www.w3.org/1999/xlink" xlink:title="total length" id="ABBRID0EGAAI" xlink:type="simple">TL</abbrev>) from Butantan, São Paulo, Brazil <bold>C</bold> specimen of <italic><tp:taxon-name><tp:taxon-name-part taxon-name-part-type="genus" reg="Liotyphlops">L.</tp:taxon-name-part><tp:taxon-name-part taxon-name-part-type="species" reg="ternetzii">ternetzii</tp:taxon-name-part></tp:taxon-name></italic> (MCP 10878, 248.9 mm <abbrev xmlns:xlink="http://www.w3.org/1999/xlink" xlink:title="total length" id="ABBRID0EXAAI" xlink:type="simple">TL</abbrev>) with dark brown coloration <bold>D</bold> specimen of <italic><tp:taxon-name><tp:taxon-name-part taxon-name-part-type="genus" reg="Liotyphlops">L.</tp:taxon-name-part><tp:taxon-name-part taxon-name-part-type="species" reg="beui">beui</tp:taxon-name-part></tp:taxon-name></italic> (MCP 10879, 233.9 mm <abbrev xmlns:xlink="http://www.w3.org/1999/xlink" xlink:title="total length" id="ABBRID0EIBAI" xlink:type="simple">TL</abbrev>) with dark brown coloration.</p></caption><graphic xmlns:xlink="http://www.w3.org/1999/xlink" xlink:href="zookeys-1146-087_article-94607__-g011.jpg" position="float" orientation="portrait" xlink:type="simple" id="oo_806314.jpg"><uri content-type="original_file" xlink:type="simple">https://binary.pensoft.net/fig/806314</uri></graphic></fig></tp:treatment-sec><tp:treatment-sec sec-type="redescription" id="SECID0ERBAI"><title>Redescription.</title><p>Meristic data in Tables <xref ref-type="table" rid="T1">1</xref>, <xref ref-type="table" rid="T2">2</xref>. Total length of holotype 325.1 mm, head length 4.8 mm (1.5% <abbrev xmlns:xlink="http://www.w3.org/1999/xlink" xlink:title="total length" id="ABBRID0E6BAI" xlink:type="simple">TL</abbrev>), snout–vent length 317 mm (97.5% <abbrev xmlns:xlink="http://www.w3.org/1999/xlink" xlink:title="total length" id="ABBRID0EDCAI" xlink:type="simple">TL</abbrev>), tail length 8.1 mm (2.5% <abbrev xmlns:xlink="http://www.w3.org/1999/xlink" xlink:title="total length" id="ABBRID0EHCAI" xlink:type="simple">TL</abbrev>), head width 3.6 mm (75% <abbrev xmlns:xlink="http://www.w3.org/1999/xlink" xlink:title="head length" id="ABBRID0ELCAI" xlink:type="simple">HL</abbrev>), and head height 2.7 mm (56.3% <abbrev xmlns:xlink="http://www.w3.org/1999/xlink" xlink:title="head length" id="ABBRID0EPCAI" xlink:type="simple">HL</abbrev>). Body covered with cycloid scales. Snout rounded, rostral scale large, longer than wide, contacting nasals anterolaterally, prefrontals laterally, and single frontal posteriorly. Pair of triangular prefrontals, bordered anterolaterally by rostral, ventrally by large divided nasal, and dorsoposteriorly by frontal. Posterior edge of prefrontals passing posterior edge of rostral. Nasal scale divided and bordered anteriorly by rostral, dorsally by prefrontal, ventrally by first and second supralabials, and posteriorly by two scales located between prefrontal and second supralabial. Eye spot poorly visible. Three scales contacting posterior edge of prefrontal (two cycloid scales + frontal). Two scales contacting posterior edge of nasal between second supralabial and prefrontal. Five scales in first vertical row of dorsal scales. Mental triangular, not divided, wider than long, contacting first infralabial. Supralabial scales four, infralabial scales three. Scales around body 24/22/21. Dorsal scales 475, ventral scales 452, and subcaudal scales 20.</p><table-wrap id="T2" position="float" orientation="portrait"><label>Table 2.</label><caption><p>Meristic characters of specimens identified as <italic><tp:taxon-name><tp:taxon-name-part taxon-name-part-type="genus" reg="Liotyphlops">Liotyphlops</tp:taxon-name-part><tp:taxon-name-part taxon-name-part-type="species" reg="beui">beui</tp:taxon-name-part></tp:taxon-name></italic> and <italic><tp:taxon-name><tp:taxon-name-part taxon-name-part-type="genus" reg="Liotyphlops">L.</tp:taxon-name-part><tp:taxon-name-part taxon-name-part-type="species" reg="ternetzii">ternetzii</tp:taxon-name-part></tp:taxon-name></italic>, presented as ranges with minimum, maximum, and mode in parentheses. <bold>SPEP</bold> = number of scales contacting posterior edge of prefrontal; <bold>SPEN</bold> = number of scales contacting posterior edge of nasal between second supralabial and prefrontal; <bold>SFVRD</bold> = number of scales in the first vertical row of dorsals; <bold>SL</bold> = number of supralabial scales; <bold>IL</bold> = number of infralabial scales; <bold>ASR</bold> = number of anterior scale rows around body; <bold>MSR</bold> = number of scale rows around the midbody; <bold>PSR</bold> = number of posterior scale rows around body; <bold>DSR</bold> = number of dorsal scale rows; <bold>VSR</bold> = number of ventral scales rows; <bold>SC</bold> = number of subcaudal scales; <bold>n</bold> = number of specimens examined in this study; <bold>(p)</bold> = <italic><tp:taxon-name><tp:taxon-name-part taxon-name-part-type="genus" reg="Liotyphlops">L.</tp:taxon-name-part><tp:taxon-name-part taxon-name-part-type="species" reg="beui">beui</tp:taxon-name-part></tp:taxon-name></italic> paratypes; <bold>(h)</bold> = <italic><tp:taxon-name><tp:taxon-name-part taxon-name-part-type="genus" reg="Liotyphlops">L.</tp:taxon-name-part><tp:taxon-name-part taxon-name-part-type="species" reg="ternetzii">ternetzii</tp:taxon-name-part></tp:taxon-name></italic> holotype.</p></caption><table id="TID0ER3BG" rules="all"><tbody><tr><th rowspan="1" colspan="1">Species/Count</th><th rowspan="1" colspan="1">n</th><th rowspan="1" colspan="1">SPEP</th><th rowspan="1" colspan="1">SPEN</th><th rowspan="1" colspan="1">SFVRD</th><th rowspan="1" colspan="1">SL</th><th rowspan="1" colspan="1">IL</th><th rowspan="1" colspan="1">ASR</th><th rowspan="1" colspan="1">MSR</th><th rowspan="1" colspan="1">PSR</th><th rowspan="1" colspan="1">DSR</th><th rowspan="1" colspan="1">VSR</th><th rowspan="1" colspan="1">SC</th></tr><tr><td rowspan="1" colspan="1">
                      <italic>
                        <tp:taxon-name><tp:taxon-name-part taxon-name-part-type="genus" reg="Liotyphlops">L.</tp:taxon-name-part><tp:taxon-name-part taxon-name-part-type="species" reg="beui">beui</tp:taxon-name-part></tp:taxon-name>
                      </italic>
                    </td><td rowspan="1" colspan="1">50</td><td rowspan="1" colspan="1">3–3(3)</td><td rowspan="1" colspan="1">2–2(2)</td><td rowspan="1" colspan="1">5–6(5)</td><td rowspan="1" colspan="1">4–4(4)</td><td rowspan="1" colspan="1">3–3(3)</td><td rowspan="1" colspan="1">22–26(22)</td><td rowspan="1" colspan="1">20–22(22)</td><td rowspan="1" colspan="1">20–22(20)</td><td rowspan="1" colspan="1">366–532(453)</td><td rowspan="1" colspan="1">348–511(364)</td><td rowspan="1" colspan="1">11–22(12)</td></tr><tr><td rowspan="1" colspan="1">
                      <italic>
                        <tp:taxon-name><tp:taxon-name-part taxon-name-part-type="genus" reg="Liotyphlops">L.</tp:taxon-name-part><tp:taxon-name-part taxon-name-part-type="species" reg="beui">beui</tp:taxon-name-part></tp:taxon-name>
                      </italic>
                      <bold>(p)</bold>
                    </td><td rowspan="1" colspan="1">2</td><td rowspan="1" colspan="1">3–3(3)</td><td rowspan="1" colspan="1">2–2(2)</td><td rowspan="1" colspan="1">5–5(5)</td><td rowspan="1" colspan="1">4–4(4)</td><td rowspan="1" colspan="1">3–3(3)</td><td rowspan="1" colspan="1">22–22(22)</td><td rowspan="1" colspan="1">20–20(20)</td><td rowspan="1" colspan="1">20–20(20)</td><td rowspan="1" colspan="1">462–477</td><td rowspan="1" colspan="1">439–452</td><td rowspan="1" colspan="1">19–20</td></tr><tr><td rowspan="1" colspan="1">
                      <italic>
                        <tp:taxon-name><tp:taxon-name-part taxon-name-part-type="genus" reg="Liotyphlops">L.</tp:taxon-name-part><tp:taxon-name-part taxon-name-part-type="species" reg="ternetzii">ternetzii</tp:taxon-name-part></tp:taxon-name>
                      </italic>
                    </td><td rowspan="1" colspan="1">50</td><td rowspan="1" colspan="1">3–3(3)</td><td rowspan="1" colspan="1">2–2(2)</td><td rowspan="1" colspan="1">5–6(5)</td><td rowspan="1" colspan="1">4–4(4)</td><td rowspan="1" colspan="1">3–3(3)</td><td rowspan="1" colspan="1">22–26(22)</td><td rowspan="1" colspan="1">20–23(20)</td><td rowspan="1" colspan="1">20–22(20)</td><td rowspan="1" colspan="1">353–539(417)</td><td rowspan="1" colspan="1">341–514(381)</td><td rowspan="1" colspan="1">11–22(15)</td></tr><tr><td rowspan="1" colspan="1">
                      <italic>
                        <tp:taxon-name><tp:taxon-name-part taxon-name-part-type="genus" reg="Liotyphlops">L.</tp:taxon-name-part><tp:taxon-name-part taxon-name-part-type="species" reg="ternetzii">ternetzii</tp:taxon-name-part></tp:taxon-name>
                      </italic>
                      <bold>(h)</bold>
                    </td><td rowspan="1" colspan="1">1</td><td rowspan="1" colspan="1">3</td><td rowspan="1" colspan="1">2</td><td rowspan="1" colspan="1">5</td><td rowspan="1" colspan="1">4</td><td rowspan="1" colspan="1">3</td><td rowspan="1" colspan="1">24</td><td rowspan="1" colspan="1">22</td><td rowspan="1" colspan="1">21</td><td rowspan="1" colspan="1">475</td><td rowspan="1" colspan="1">452</td><td rowspan="1" colspan="1">20</td></tr></tbody></table></table-wrap><fig id="F12" position="float" orientation="portrait"><object-id xmlns:xlink="http://www.w3.org/1999/xlink" content-type="doi" xlink:type="simple">10.3897/zookeys.1146.94607.figure12</object-id><object-id xmlns:xlink="http://www.w3.org/1999/xlink" content-type="arpha" xlink:type="simple">C00DD544-3980-5644-98FD-32388CA5D588</object-id><label>Figure 12.</label><caption><p>Dorsal, lateral, and ventral views of the head of <italic><tp:taxon-name><tp:taxon-name-part taxon-name-part-type="genus" reg="Liotyphlops">Liotyphlops</tp:taxon-name-part></tp:taxon-name></italic>. <bold>A</bold><italic><tp:taxon-name><tp:taxon-name-part taxon-name-part-type="genus" reg="Liotyphlops">L.</tp:taxon-name-part><tp:taxon-name-part taxon-name-part-type="species" reg="ternetzii">ternetzii</tp:taxon-name-part></tp:taxon-name></italic>, holotype (BMNH 1946.1.11.77), drawing <bold>B</bold><italic><tp:taxon-name><tp:taxon-name-part taxon-name-part-type="genus" reg="Liotyphlops">L.</tp:taxon-name-part><tp:taxon-name-part taxon-name-part-type="species" reg="ternetzii">ternetzii</tp:taxon-name-part></tp:taxon-name></italic>, holotype <bold>C</bold><italic><tp:taxon-name><tp:taxon-name-part taxon-name-part-type="genus" reg="Liotyphlops">L.</tp:taxon-name-part><tp:taxon-name-part taxon-name-part-type="species" reg="beui">beui</tp:taxon-name-part></tp:taxon-name></italic> (MCZ 16702) paratype. Scale bar: 1 mm.</p></caption><graphic xmlns:xlink="http://www.w3.org/1999/xlink" xlink:href="zookeys-1146-087_article-94607__-g012.jpg" position="float" orientation="portrait" xlink:type="simple" id="oo_806315.jpg"><uri content-type="original_file" xlink:type="simple">https://binary.pensoft.net/fig/806315</uri></graphic></fig></tp:treatment-sec><tp:treatment-sec sec-type="Coloration in alcohol" id="SECID0E4OAI"><title>Coloration in alcohol.</title><p>Dorsal and ventral body pale cream. Scales near opening of cloaca and subcaudal scales lighter than rest of body.</p></tp:treatment-sec><tp:treatment-sec sec-type="description" id="SECID0ECPAI"><title>Description of skull.</title><p>High-resolution x-ray computed tomography of skull bones in Figs <xref ref-type="fig" rid="F13">13</xref>–<xref ref-type="fig" rid="F15">15</xref>. Main body of premaxilla on ventral surface of snout. Maxilla–premaxilla contact widely separated. Lateral maxillary foramina absent. Maxilla alveolar row oriented transversely. Nasal fused. Nasal–frontal boundary convex posteriorly in shallow W-shaped suture. Prefrontal separated from nasal. Prefrontal moveably articulated to frontal. Postorbital element present. Posterior orbital margin incomplete. Frontals gradually tapering anteriorly. Frontal paired. Frontal–parietal contact (dorsal aspect) anteriorly concave, i.e., frontals extending posteriorly into broad median embayment in parietals. Parietal paired. Posterior border of parietal in contact with otico–occipital. Supraoccipital absent. Supratemporal present. Posteromedial flange of septomaxilla short, not contacting frontal. Septomaxilla with lateral flange contributing to posterior border of external naris. Fenestra for duct of Jacobson’s organ posteroventrally positioned. Palatine not in contact with vomer, maxilla, or pterygoid. Ectopterygoid present. Splenial not present as discrete element. Coronoid and angular separated by prearticular portion of compound bone. Retroarticular process long, longer than articular facet. Teeth present in maxilla and dentary, but lacking in premaxilla, palatine, and pterygoid.</p><fig id="F13" position="float" orientation="portrait"><object-id xmlns:xlink="http://www.w3.org/1999/xlink" content-type="doi" xlink:type="simple">10.3897/zookeys.1146.94607.figure13</object-id><object-id xmlns:xlink="http://www.w3.org/1999/xlink" content-type="arpha" xlink:type="simple">57DAFFB2-75F3-5038-B99D-7BCC66D264F2</object-id><label>Figure 13.</label><caption><p>Three-dimensional reconstruction of the skull of holotype <italic><tp:taxon-name><tp:taxon-name-part taxon-name-part-type="genus" reg="Liotyphlops">Liotyphlops</tp:taxon-name-part><tp:taxon-name-part taxon-name-part-type="species" reg="ternetzii">ternetzii</tp:taxon-name-part></tp:taxon-name></italic> (BMNH 1946.1.11.77), and of the skull of the paratype of <italic><tp:taxon-name><tp:taxon-name-part taxon-name-part-type="genus" reg="Liotyphlops">Liotyphlops</tp:taxon-name-part><tp:taxon-name-part taxon-name-part-type="species" reg="beui">beui</tp:taxon-name-part></tp:taxon-name></italic> (MCZ 16702) based on <abbrev xmlns:xlink="http://www.w3.org/1999/xlink" xlink:title="x-ray computed tomography" id="ABBRID0EOQAI" xlink:type="simple">HRXCT</abbrev> data. <bold>A</bold> dorsal view <bold>B</bold> lateral view <bold>C</bold> ventral view <bold>D</bold> anterior view <bold>E</bold> posterior view. Scale bar: 1 mm. Anatomical abbreviations: <bold>a</bold>: angular; <bold>bo</bold>: basioccipital; <bold>cb</bold>: compound bone; <bold>cbp</bold>: compound bone prearticular component; <bold>cbs</bold>: compound bone surangular component; <bold>co</bold>: coronoid; <bold>d</bold>: dentary; <bold>ec</bold>: ectopterygoid; <bold>en</bold>: external naris; <bold>f</bold>: frontal; <bold>fo</bold>: foramen; <bold>m</bold>: maxilla; <bold>mf</bold>: mental foramen; <bold>n</bold>: nasal; <bold>oc</bold>: occipital condyle; <bold>ooc</bold>: otico-occipital (fused prootic + opisthotic + exoccipital); <bold>p</bold>: parietal; <bold>pa</bold>: palatine; <bold>pbs</bold>: parabasisphenoid; <bold>pe</bold>: postorbital element; <bold>pf</bold>: prefrontal; <bold>pg</bold>: pterygoid; <bold>pm</bold>: premaxilla; <bold>q</bold>: quadrate; <bold>rp</bold>: retroarticular process; <bold>sm</bold>: septomaxilla; <bold>sf</bold>: surangular foramen; <bold>st</bold>: supratemporal; <bold>tf</bold>: trigeminal foramen; <bold>v</bold>: vomer.</p></caption><graphic xmlns:xlink="http://www.w3.org/1999/xlink" xlink:href="zookeys-1146-087_article-94607__-g013.jpg" position="float" orientation="portrait" xlink:type="simple" id="oo_806316.jpg"><uri content-type="original_file" xlink:type="simple">https://binary.pensoft.net/fig/806316</uri></graphic></fig><fig id="F14" position="float" orientation="portrait"><object-id xmlns:xlink="http://www.w3.org/1999/xlink" content-type="doi" xlink:type="simple">10.3897/zookeys.1146.94607.figure14</object-id><object-id xmlns:xlink="http://www.w3.org/1999/xlink" content-type="arpha" xlink:type="simple">9B6759BC-DB22-5B1E-AC1E-80B5F5D3B3B6</object-id><label>Figure 14.</label><caption><p>Three-dimensional reconstruction of the skull of holotype <italic><tp:taxon-name><tp:taxon-name-part taxon-name-part-type="genus" reg="Liotyphlops">Liotyphlops</tp:taxon-name-part><tp:taxon-name-part taxon-name-part-type="species" reg="ternetzii">ternetzii</tp:taxon-name-part></tp:taxon-name></italic> (BMNH 1946.1.11.77), and of the skull of the paratype of <italic><tp:taxon-name><tp:taxon-name-part taxon-name-part-type="genus" reg="Liotyphlops">Liotyphlops</tp:taxon-name-part><tp:taxon-name-part taxon-name-part-type="species" reg="beui">beui</tp:taxon-name-part></tp:taxon-name></italic> (MCZ 16702) based on <abbrev xmlns:xlink="http://www.w3.org/1999/xlink" xlink:title="x-ray computed tomography" id="ABBRID0E2TAI" xlink:type="simple">HRXCT</abbrev> data. <bold>A</bold> transversal view <bold>B</bold> frontal view <bold>C</bold> sagittal view. Scale bar: 1 mm. Anatomical abbreviations: <bold>a</bold>: angular; <bold>an</bold>: acoustic nerve foramen; <bold>bo</bold>: basioccipital; <bold>cb</bold>: compound bone; <bold>cbp</bold>: compound bone prearticular component; <bold>cbs</bold>: compound bone surangular component; <bold>ci</bold>: conchal invagination; <bold>co</bold>: coronoid; <bold>cv</bold>: cavum vestibuli; <bold>d</bold>: dentary; <bold>dp</bold>: descensus parietalis; <bold>ec</bold>: ectopterygoid; <bold>en</bold>: external naris; <bold>f</bold>: frontal; <bold>ﬂ</bold>: frontal laterally descending ﬂange; <bold>fo</bold>: foramen; <bold>fpb</bold>: facial nerve palatine branch foramen; <bold>fs</bold>: frontal subolfactory process; <bold>fv</bold>: fenestra vomeronasalis; <bold>m</bold>: maxilla; <bold>Mc</bold>: Meckel’s canal; <bold>mf</bold>: mental foramen; <bold>n</bold>: nasal; <bold>nl</bold>: nasal lateral ﬂange; <bold>ns</bold>: medial nasal septum; <bold>oc</bold>: occipital condyle; <bold>on</bold>: optic nerve foramen; <bold>ooc</bold>: otico-occipital (fused prootic + opisthotic + exoccipital); <bold>p</bold>: parietal; <bold>pa</bold>: palatine; <bold>pbc</bold>: parabasal (Vidian) canal; <bold>pbs</bold>: parabasisphenoid; <bold>pe</bold>: postorbital element; <bold>pf</bold>: prefrontal; <bold>pg</bold>: pterygoid; <bold>pm</bold>: premaxilla; <bold>pvs</bold>: posterior vertical semicircular canal; <bold>q</bold>: quadrate; <bold>rp</bold>: retroarticular process; <bold>rstm</bold>: recessus scalae tympani medial aperture; <bold>s</bold>: stapes; <bold>sf</bold>: surangular foramen; <bold>sm</bold>: septomaxilla; <bold>sml</bold>: septomaxilla lateral ﬂange; <bold>st</bold>: supratemporal; <bold>so</bold>: supraoccipital; <bold>tf</bold>: trigeminal foramen; <bold>trc</bold>: trigeminofacialis chamber; <bold>v</bold>: vomer; <bold>vc</bold>: vomeronasal cupola; <bold>vf</bold>: vomerine foramen; <bold>vn</bold>: vomeronasal nerve passage.</p></caption><graphic xmlns:xlink="http://www.w3.org/1999/xlink" xlink:href="zookeys-1146-087_article-94607__-g014.jpg" position="float" orientation="portrait" xlink:type="simple" id="oo_806317.jpg"><uri content-type="original_file" xlink:type="simple">https://binary.pensoft.net/fig/806317</uri></graphic></fig><fig id="F15" position="float" orientation="portrait"><object-id xmlns:xlink="http://www.w3.org/1999/xlink" content-type="doi" xlink:type="simple">10.3897/zookeys.1146.94607.figure15</object-id><object-id xmlns:xlink="http://www.w3.org/1999/xlink" content-type="arpha" xlink:type="simple">04182785-18DC-5D7E-9054-9F24DD6FF08E</object-id><label>Figure 15.</label><caption><p>Three-dimensional reconstruction of the lower jaw of <italic><tp:taxon-name><tp:taxon-name-part taxon-name-part-type="genus" reg="Liotyphlops">Liotyphlops</tp:taxon-name-part><tp:taxon-name-part taxon-name-part-type="species" reg="ternetzii">ternetzii</tp:taxon-name-part></tp:taxon-name></italic>, BMNH 1946.1.11.77, holotype, and <italic><tp:taxon-name><tp:taxon-name-part taxon-name-part-type="genus" reg="Liotyphlops">Liotyphlops</tp:taxon-name-part><tp:taxon-name-part taxon-name-part-type="species" reg="beui">beui</tp:taxon-name-part></tp:taxon-name></italic>, MCZ 16702, paratype, based on <abbrev xmlns:xlink="http://www.w3.org/1999/xlink" xlink:title="x-ray computed tomography" id="ABBRID0EQYAI" xlink:type="simple">HRXCT</abbrev> data. <bold>A</bold> lateral view <bold>B</bold> medial view <bold>C</bold> dorsal view <bold>D</bold> ventral view <bold>E</bold> anterior view <bold>F</bold> posterior view. Scale bar: 1 mm. Anatomical abbreviations: <bold>a</bold>: angular; <bold>arf</bold>: articular fossa; <bold>cb</bold>: compound bone; <bold>cbp</bold>: compound bone prearticular component; <bold>cbs</bold>: compound bone surangular component; <bold>co</bold>: coronoid; <bold>d</bold>: dentary; <bold>Mc</bold>: Meckel’s canal; <bold>mf</bold>: mental foramen; <bold>rp</bold>: retroarticular process; <bold>sf</bold>: surangular foramen.</p></caption><graphic xmlns:xlink="http://www.w3.org/1999/xlink" xlink:href="zookeys-1146-087_article-94607__-g015.jpg" position="float" orientation="portrait" xlink:type="simple" id="oo_806318.jpg"><uri content-type="original_file" xlink:type="simple">https://binary.pensoft.net/fig/806318</uri></graphic></fig></tp:treatment-sec><tp:treatment-sec sec-type="distribution" id="SECID0E2ZAI"><title>Distribution.</title><p>Known from Brazil (Mato Grosso, Goiás, Minas Gerais, São Paulo, Paraná, Santa Catarina, and Rio Grande do Sul), Paraguay (Amambay, Caazapá, Canendiyu, Itapúa, Presidente Hayes), Uruguay (Río Negro, Salto), and Argentina (Corrientes, Entre Ríos, Formosa, Jujuy, Misiones, Salta) (Fig. <xref ref-type="fig" rid="F16">16</xref>). In the original description, the locality of the holotype is described as Paraguay.</p><fig id="F16" position="float" orientation="portrait"><object-id xmlns:xlink="http://www.w3.org/1999/xlink" content-type="doi" xlink:type="simple">10.3897/zookeys.1146.94607.figure16</object-id><object-id xmlns:xlink="http://www.w3.org/1999/xlink" content-type="arpha" xlink:type="simple">713BAC3E-72C3-50F8-A5BE-14227EE18CED</object-id><label>Figure 16.</label><caption><p>Localities of specimens originally identified as <italic><tp:taxon-name><tp:taxon-name-part taxon-name-part-type="genus" reg="Liotyphlops">Liotyphlops</tp:taxon-name-part><tp:taxon-name-part taxon-name-part-type="species" reg="ternetzii">ternetzii</tp:taxon-name-part></tp:taxon-name></italic> (blue dots) and <italic><tp:taxon-name><tp:taxon-name-part taxon-name-part-type="genus" reg="Liotyphlops">Liotyphlops</tp:taxon-name-part><tp:taxon-name-part taxon-name-part-type="species" reg="beui">beui</tp:taxon-name-part></tp:taxon-name></italic> (red dots) examined in this study. Paratypes of <italic><tp:taxon-name><tp:taxon-name-part taxon-name-part-type="genus" reg="Liotyphlops">L.</tp:taxon-name-part><tp:taxon-name-part taxon-name-part-type="species" reg="beui">beui</tp:taxon-name-part></tp:taxon-name></italic> (yellow dots), and holotype of <italic><tp:taxon-name><tp:taxon-name-part taxon-name-part-type="genus" reg="Liotyphlops">L.</tp:taxon-name-part><tp:taxon-name-part taxon-name-part-type="species" reg="ternetzii">ternetzii</tp:taxon-name-part></tp:taxon-name></italic> (? = undetermined type locality).</p></caption><graphic xmlns:xlink="http://www.w3.org/1999/xlink" xlink:href="zookeys-1146-087_article-94607__-g016.jpg" position="float" orientation="portrait" xlink:type="simple" id="oo_806319.jpg"><uri content-type="original_file" xlink:type="simple">https://binary.pensoft.net/fig/806319</uri></graphic></fig></tp:treatment-sec><tp:treatment-sec><!--Section generated to contain objects referenced in tp:taxon-treatment.--><table-wrap id="T1" position="float" orientation="portrait"><label>Table 1.</label><caption><p>Meristic characters of species of <italic><tp:taxon-name><tp:taxon-name-part taxon-name-part-type="genus" reg="Liotyphlops">Liotyphlops</tp:taxon-name-part></tp:taxon-name></italic> from the specimens examined in this study, presented as ranges with minimum, maximum, and mode in parentheses. <bold>SPEP</bold> = number of scales contacting posterior edge of prefrontal; <bold>SPEN</bold> = number of scales contacting posterior edge of nasal between second supralabial and prefrontal; <bold>SFVRD</bold> = number of scales in the first vertical row of dorsals; <bold>SL</bold> = number of supralabial scales; <bold>IL</bold> = number of infralabial scales; <bold>ASR</bold> = number of anterior scale rows around body; <bold>MSR</bold> = number of scale rows around the midbody; <bold>PSR</bold> = number of posterior scale rows around body; <bold>DSR</bold> = number of dorsal scale rows; <bold>VSR</bold> = number of ventral scales rows; <bold>SC</bold> = number of subcaudal scales. <bold>n</bold> = number of specimens examined in this study. <bold><sup>a</sup></bold> = number of specimens examined by <xref ref-type="bibr" rid="B19">Santos and Reis (2018)</xref>. <bold><sup>b</sup></bold> = number of specimens examined by <xref ref-type="bibr" rid="B6">Centeno et al. (2010)</xref>. <bold><sup>c</sup></bold> = number of specimens examined by <xref ref-type="bibr" rid="B10">Freire et al. (2007)</xref>. <bold><sup>d</sup></bold> = number of specimens examined by <xref ref-type="bibr" rid="B12">Linares-Vargas et al. (2021)</xref>.</p></caption><table id="TID0ESGAG" rules="all"><tbody><tr><th rowspan="1" colspan="1">Species/Count</th><th rowspan="1" colspan="1">n</th><th rowspan="1" colspan="1">SPEP</th><th rowspan="1" colspan="1">SPEN</th><th rowspan="1" colspan="1">SFVRD</th><th rowspan="1" colspan="1">SL</th><th rowspan="1" colspan="1">IL</th><th rowspan="1" colspan="1">ASR</th><th rowspan="1" colspan="1">MSR</th><th rowspan="1" colspan="1">PSR</th><th rowspan="1" colspan="1">DSR</th><th rowspan="1" colspan="1">VSR</th><th rowspan="1" colspan="1">SC</th></tr><tr><td rowspan="1" colspan="1">
                      <italic>
                        <tp:taxon-name><tp:taxon-name-part taxon-name-part-type="genus" reg="Liotyphlops">L.</tp:taxon-name-part><tp:taxon-name-part taxon-name-part-type="species" reg="albirostris">albirostris</tp:taxon-name-part></tp:taxon-name>
                      </italic>
                      <bold>
                        <sup>a</sup>
                      </bold>
                    </td><td rowspan="1" colspan="1">6</td><td rowspan="1" colspan="1">3–3(3)</td><td rowspan="1" colspan="1">1–1(1)</td><td rowspan="1" colspan="1">5–5(5)</td><td rowspan="1" colspan="1">4–4(4)</td><td rowspan="1" colspan="1">3–3(3)</td><td rowspan="1" colspan="1">24–26(26)</td><td rowspan="1" colspan="1">22–22(22)</td><td rowspan="1" colspan="1">22–22(22)</td><td rowspan="1" colspan="1">432–478</td><td rowspan="1" colspan="1">417–453</td><td rowspan="1" colspan="1">12–17(12)</td></tr><tr><td rowspan="1" colspan="1">
                      <italic>
                        <tp:taxon-name><tp:taxon-name-part taxon-name-part-type="genus" reg="Liotyphlops">L.</tp:taxon-name-part><tp:taxon-name-part taxon-name-part-type="species" reg="anops">anops</tp:taxon-name-part></tp:taxon-name>
                      </italic>
                      <bold>
                        <sup>a</sup>
                      </bold>
                    </td><td rowspan="1" colspan="1">3</td><td rowspan="1" colspan="1">4–4(4)</td><td rowspan="1" colspan="1">2–2(2)</td><td rowspan="1" colspan="1">5–6(5)</td><td rowspan="1" colspan="1">4–4(4)</td><td rowspan="1" colspan="1">3–3(3)</td><td rowspan="1" colspan="1">26–26(26)</td><td rowspan="1" colspan="1">24–24(24)</td><td rowspan="1" colspan="1">24–24(24)</td><td rowspan="1" colspan="1">562–597</td><td rowspan="1" colspan="1">531–572</td><td rowspan="1" colspan="1">12–14</td></tr><tr><td rowspan="1" colspan="1">
                      <italic>
                        <tp:taxon-name><tp:taxon-name-part taxon-name-part-type="genus" reg="Liotyphlops">L.</tp:taxon-name-part><tp:taxon-name-part taxon-name-part-type="species" reg="argaleus">argaleus</tp:taxon-name-part></tp:taxon-name>
                      </italic>
                      <bold>
                        <sup>a</sup>
                      </bold>
                    </td><td rowspan="1" colspan="1">1</td><td rowspan="1" colspan="1">4</td><td rowspan="1" colspan="1">1</td><td rowspan="1" colspan="1">4</td><td rowspan="1" colspan="1">4</td><td rowspan="1" colspan="1">3</td><td rowspan="1" colspan="1">25</td><td rowspan="1" colspan="1">23</td><td rowspan="1" colspan="1">22</td><td rowspan="1" colspan="1">497</td><td rowspan="1" colspan="1">472</td><td rowspan="1" colspan="1">16</td></tr><tr><td rowspan="1" colspan="1">
                      <italic>
                        <tp:taxon-name><tp:taxon-name-part taxon-name-part-type="genus" reg="Liotyphlops">L.</tp:taxon-name-part><tp:taxon-name-part taxon-name-part-type="species" reg="beui">beui</tp:taxon-name-part></tp:taxon-name>
                      </italic>
                      <bold>
                        <sup>a</sup>
                      </bold>
                    </td><td rowspan="1" colspan="1">50</td><td rowspan="1" colspan="1">3–3(3)</td><td rowspan="1" colspan="1">2–2(2)</td><td rowspan="1" colspan="1">5–6(5)</td><td rowspan="1" colspan="1">4–4(4)</td><td rowspan="1" colspan="1">3–3(3)</td><td rowspan="1" colspan="1">22–26(22)</td><td rowspan="1" colspan="1">20–22(22)</td><td rowspan="1" colspan="1">20–22(20)</td><td rowspan="1" colspan="1">366–532(453)</td><td rowspan="1" colspan="1">348–511(364)</td><td rowspan="1" colspan="1">11–22(12)</td></tr><tr><td rowspan="1" colspan="1">
                      <italic>
                        <tp:taxon-name><tp:taxon-name-part taxon-name-part-type="genus" reg="Liotyphlops">L.</tp:taxon-name-part><tp:taxon-name-part taxon-name-part-type="species" reg="bondensis">bondensis</tp:taxon-name-part></tp:taxon-name>
                      </italic>
                      <bold>
                        <sup>d</sup>
                      </bold>
                    </td><td rowspan="1" colspan="1">17</td><td rowspan="1" colspan="1">3</td><td rowspan="1" colspan="1">1</td><td rowspan="1" colspan="1">4</td><td rowspan="1" colspan="1">4</td><td rowspan="1" colspan="1">3</td><td rowspan="1" colspan="1">24</td><td rowspan="1" colspan="1">22</td><td rowspan="1" colspan="1">22</td><td rowspan="1" colspan="1">363–449</td><td rowspan="1" colspan="1">347–434</td><td rowspan="1" colspan="1">11–17</td></tr><tr><td rowspan="1" colspan="1">
                      <italic>
                        <tp:taxon-name><tp:taxon-name-part taxon-name-part-type="genus" reg="Liotyphlops">L.</tp:taxon-name-part><tp:taxon-name-part taxon-name-part-type="species" reg="caissara">caissara</tp:taxon-name-part></tp:taxon-name>
                      </italic>
                      <bold>
                        <sup>b</sup>
                      </bold>
                    </td><td rowspan="1" colspan="1">1</td><td rowspan="1" colspan="1">3</td><td rowspan="1" colspan="1">1</td><td rowspan="1" colspan="1">4</td><td rowspan="1" colspan="1">3</td><td rowspan="1" colspan="1">3</td><td rowspan="1" colspan="1">22</td><td rowspan="1" colspan="1">20</td><td rowspan="1" colspan="1">20</td><td rowspan="1" colspan="1">326</td><td rowspan="1" colspan="1">308</td><td rowspan="1" colspan="1">10</td></tr><tr><td rowspan="1" colspan="1">
                      <italic>
                        <tp:taxon-name><tp:taxon-name-part taxon-name-part-type="genus" reg="Liotyphlops">L.</tp:taxon-name-part><tp:taxon-name-part taxon-name-part-type="species" reg="haadi">haadi</tp:taxon-name-part></tp:taxon-name>
                      </italic>
                      <bold>
                        <sup>a</sup>
                      </bold>
                    </td><td rowspan="1" colspan="1">2</td><td rowspan="1" colspan="1">3–3(3)</td><td rowspan="1" colspan="1">1–1(1)</td><td rowspan="1" colspan="1">4–4(4)</td><td rowspan="1" colspan="1">4–4(4)</td><td rowspan="1" colspan="1">3–3(3)</td><td rowspan="1" colspan="1">20–20(20)</td><td rowspan="1" colspan="1">19–20</td><td rowspan="1" colspan="1">18–20</td><td rowspan="1" colspan="1">333–384</td><td rowspan="1" colspan="1">309–348</td><td rowspan="1" colspan="1">11–12</td></tr><tr><td rowspan="1" colspan="1">
                      <italic>
                        <tp:taxon-name><tp:taxon-name-part taxon-name-part-type="genus" reg="Liotyphlops">L.</tp:taxon-name-part><tp:taxon-name-part taxon-name-part-type="species" reg="palauophis">palauophis</tp:taxon-name-part></tp:taxon-name>
                      </italic>
                    </td><td rowspan="1" colspan="1">1</td><td rowspan="1" colspan="1">4</td><td rowspan="1" colspan="1">2</td><td rowspan="1" colspan="1">6</td><td rowspan="1" colspan="1">4</td><td rowspan="1" colspan="1">3</td><td rowspan="1" colspan="1">28</td><td rowspan="1" colspan="1">26</td><td rowspan="1" colspan="1">26</td><td rowspan="1" colspan="1">573</td><td rowspan="1" colspan="1">561</td><td rowspan="1" colspan="1">19</td></tr><tr><td rowspan="1" colspan="1">
                      <italic>
                        <tp:taxon-name><tp:taxon-name-part taxon-name-part-type="genus" reg="Liotyphlops">L.</tp:taxon-name-part><tp:taxon-name-part taxon-name-part-type="species" reg="schubarti">schubarti</tp:taxon-name-part></tp:taxon-name>
                      </italic>
                      <bold>
                        <sup>a</sup>
                      </bold>
                    </td><td rowspan="1" colspan="1">5</td><td rowspan="1" colspan="1">3–3(3)</td><td rowspan="1" colspan="1">2–2(2)</td><td rowspan="1" colspan="1">5–5(5)</td><td rowspan="1" colspan="1">4–4(4)</td><td rowspan="1" colspan="1">3–3(3)</td><td rowspan="1" colspan="1">22–24(22)</td><td rowspan="1" colspan="1">20–22(20)</td><td rowspan="1" colspan="1">20–20(20)</td><td rowspan="1" colspan="1">417–463</td><td rowspan="1" colspan="1">398–451</td><td rowspan="1" colspan="1">11–14(13)</td></tr><tr><td rowspan="1" colspan="1">
                      <italic>
                        <tp:taxon-name><tp:taxon-name-part taxon-name-part-type="genus" reg="Liotyphlops">L.</tp:taxon-name-part><tp:taxon-name-part taxon-name-part-type="species" reg="sousai">sousai</tp:taxon-name-part></tp:taxon-name>
                      </italic>
                      <bold>
                        <sup>a</sup>
                      </bold>
                    </td><td rowspan="1" colspan="1">1</td><td rowspan="1" colspan="1">4</td><td rowspan="1" colspan="1">2</td><td rowspan="1" colspan="1">6</td><td rowspan="1" colspan="1">4</td><td rowspan="1" colspan="1">3</td><td rowspan="1" colspan="1">24</td><td rowspan="1" colspan="1">22</td><td rowspan="1" colspan="1">20</td><td rowspan="1" colspan="1">439</td><td rowspan="1" colspan="1">427</td><td rowspan="1" colspan="1">13</td></tr><tr><td rowspan="1" colspan="1">
                      <italic>
                        <tp:taxon-name><tp:taxon-name-part taxon-name-part-type="genus" reg="Liotyphlops">L.</tp:taxon-name-part><tp:taxon-name-part taxon-name-part-type="species" reg="taylori">taylori</tp:taxon-name-part></tp:taxon-name>
                      </italic>
                      <bold>
                        <sup>a</sup>
                      </bold>
                    </td><td rowspan="1" colspan="1">1</td><td rowspan="1" colspan="1">3</td><td rowspan="1" colspan="1">2</td><td rowspan="1" colspan="1">5</td><td rowspan="1" colspan="1">4</td><td rowspan="1" colspan="1">2</td><td rowspan="1" colspan="1">22</td><td rowspan="1" colspan="1">20</td><td rowspan="1" colspan="1">20</td><td rowspan="1" colspan="1">455</td><td rowspan="1" colspan="1">441</td><td rowspan="1" colspan="1">14</td></tr><tr><td rowspan="1" colspan="1">
                      <italic>
                        <tp:taxon-name><tp:taxon-name-part taxon-name-part-type="genus" reg="Liotyphlops">L.</tp:taxon-name-part><tp:taxon-name-part taxon-name-part-type="species" reg="ternetzii">ternetzii</tp:taxon-name-part></tp:taxon-name>
                      </italic>
                      <bold>
                        <sup>a</sup>
                      </bold>
                    </td><td rowspan="1" colspan="1">50</td><td rowspan="1" colspan="1">3–3(3)</td><td rowspan="1" colspan="1">2–2(2)</td><td rowspan="1" colspan="1">5–6(5)</td><td rowspan="1" colspan="1">4–4(4)</td><td rowspan="1" colspan="1">3–3(3)</td><td rowspan="1" colspan="1">22–26(22)</td><td rowspan="1" colspan="1">20–23(20)</td><td rowspan="1" colspan="1">20–22(20)</td><td rowspan="1" colspan="1">353–539(417)</td><td rowspan="1" colspan="1">341–514(381)</td><td rowspan="1" colspan="1">11–22(15)</td></tr><tr><td rowspan="1" colspan="1">
                      <italic>
                        <tp:taxon-name><tp:taxon-name-part taxon-name-part-type="genus" reg="Liotyphlops">L.</tp:taxon-name-part><tp:taxon-name-part taxon-name-part-type="species" reg="trefauti">trefauti</tp:taxon-name-part></tp:taxon-name>
                      </italic>
                      <bold>
                        <sup>c</sup>
                      </bold>
                    </td><td rowspan="1" colspan="1">2</td><td rowspan="1" colspan="1">4–4(4)</td><td rowspan="1" colspan="1">1–1(1)</td><td rowspan="1" colspan="1">5–5(5)</td><td rowspan="1" colspan="1">4–4(4)</td><td rowspan="1" colspan="1">4–4(4)</td><td rowspan="1" colspan="1">22–22(22)</td><td rowspan="1" colspan="1">22–22(22)</td><td rowspan="1" colspan="1">22–22(22)</td><td rowspan="1" colspan="1">520–543</td><td rowspan="1" colspan="1">499–531</td><td rowspan="1" colspan="1">8(8)</td></tr><tr><td rowspan="1" colspan="1">
                      <italic>
                        <tp:taxon-name><tp:taxon-name-part taxon-name-part-type="genus" reg="Liotyphlops">L.</tp:taxon-name-part><tp:taxon-name-part taxon-name-part-type="species" reg="wilderi">wilderi</tp:taxon-name-part></tp:taxon-name>
                      </italic>
                      <bold>
                        <sup>a</sup>
                      </bold>
                    </td><td rowspan="1" colspan="1">3</td><td rowspan="1" colspan="1">3–3(3)</td><td rowspan="1" colspan="1">1–1(1)</td><td rowspan="1" colspan="1">4–4(4)</td><td rowspan="1" colspan="1">4–4(4)</td><td rowspan="1" colspan="1">3–3(3)</td><td rowspan="1" colspan="1">22–24(22)</td><td rowspan="1" colspan="1">22–22(22)</td><td rowspan="1" colspan="1">20–21(20)</td><td rowspan="1" colspan="1">385–402</td><td rowspan="1" colspan="1">371–383</td><td rowspan="1" colspan="1">12–19(12)</td></tr></tbody></table></table-wrap></tp:treatment-sec><ref-list><ref id="B19"><mixed-citation xmlns:xlink="http://www.w3.org/1999/xlink" xlink:type="simple"><person-group><name name-style="western"><surname>Santos</surname><given-names>FJM</given-names></name><name name-style="western"><surname>Reis</surname><given-names>RE</given-names></name></person-group> (<year>2018</year>) <article-title>Two new blind snake species of the genus <italic><tp:taxon-name><tp:taxon-name-part taxon-name-part-type="genus">Liotyphlops</tp:taxon-name-part></tp:taxon-name></italic> Peters, 1881 (<tp:taxon-name><tp:taxon-name-part taxon-name-part-type="suborder">Serpentes</tp:taxon-name-part></tp:taxon-name>: <tp:taxon-name><tp:taxon-name-part taxon-name-part-type="family">Anomalepididae</tp:taxon-name-part></tp:taxon-name>), from Central and South Brazil.</article-title><source>Copeia</source><volume>106</volume>(<issue>3</issue>): <fpage>507</fpage>–<lpage>514</lpage>. <ext-link xlink:href="10.1643/CH-18-081" ext-link-type="doi" xlink:type="simple">https://doi.org/10.1643/CH-18-081</ext-link></mixed-citation></ref><ref id="B6"><mixed-citation xmlns:xlink="http://www.w3.org/1999/xlink" xlink:type="simple"><person-group><name name-style="western"><surname>Centeno</surname><given-names>FC</given-names></name><name name-style="western"><surname>Sawaya</surname><given-names>RJ</given-names></name><name name-style="western"><surname>Germano</surname><given-names>VJ</given-names></name></person-group> (<year>2010</year>) <article-title>A new species of <italic><tp:taxon-name><tp:taxon-name-part taxon-name-part-type="genus">Liotyphlops</tp:taxon-name-part></tp:taxon-name></italic> (<tp:taxon-name><tp:taxon-name-part taxon-name-part-type="suborder">Serpentes</tp:taxon-name-part></tp:taxon-name>: <tp:taxon-name><tp:taxon-name-part taxon-name-part-type="family">Anomalepididae</tp:taxon-name-part></tp:taxon-name>) from the Atlantic Coastal Forest in southeastern Brazil.</article-title><source>Herpetologica</source><volume>66</volume>(<issue>1</issue>): <fpage>86</fpage>–<lpage>91</lpage>. <ext-link xlink:href="10.1655/08-079.1" ext-link-type="doi" xlink:type="simple">https://doi.org/10.1655/08-079.1</ext-link></mixed-citation></ref><ref id="B10"><mixed-citation xmlns:xlink="http://www.w3.org/1999/xlink" xlink:type="simple"><person-group><name name-style="western"><surname>Freire</surname><given-names>EMX</given-names></name><name name-style="western"><surname>Caramaschi</surname><given-names>U</given-names></name><name name-style="western"><surname>Argôlo</surname><given-names>AJS</given-names></name></person-group> (<year>2007</year>) <article-title>A new species of <italic><tp:taxon-name><tp:taxon-name-part taxon-name-part-type="genus">Liotyphlops</tp:taxon-name-part></tp:taxon-name></italic> (<tp:taxon-name><tp:taxon-name-part taxon-name-part-type="suborder">Serpentes</tp:taxon-name-part></tp:taxon-name>: <tp:taxon-name><tp:taxon-name-part taxon-name-part-type="family">Anomalepididae</tp:taxon-name-part></tp:taxon-name>) from the Atlantic Rain Forest of northeastern Brazil.</article-title><source>Zootaxa</source><volume>1393</volume>(<issue>1</issue>): <fpage>19</fpage>–<lpage>26</lpage>. <ext-link xlink:href="10.11646/zootaxa.1393.1.2" ext-link-type="doi" xlink:type="simple">https://doi.org/10.11646/zootaxa.1393.1.2</ext-link></mixed-citation></ref><ref id="B12"><mixed-citation xmlns:xlink="http://www.w3.org/1999/xlink" xlink:type="simple"><person-group><name name-style="western"><surname>Linares-Vargas</surname><given-names>CA</given-names></name><name name-style="western"><surname>Bolívar-García</surname><given-names>W</given-names></name><name name-style="western"><surname>Herrera-Martínez</surname><given-names>A</given-names></name><name name-style="western"><surname>Osorio-Domínguez</surname><given-names>D</given-names></name><name name-style="western"><surname>Ospina</surname><given-names>OE</given-names></name><name name-style="western"><surname>Thomas</surname><given-names>R</given-names></name><name name-style="western"><surname>Daza</surname><given-names>JD</given-names></name></person-group> (<year>2021</year>) <article-title>The status of the anomalepidid snake <italic><tp:taxon-name><tp:taxon-name-part taxon-name-part-type="genus">Liotyphlops</tp:taxon-name-part><tp:taxon-name-part taxon-name-part-type="species">albirostris</tp:taxon-name-part></tp:taxon-name></italic> and the revalidation of three taxa based on morphology and ecological niche models.</article-title><source>The Anatomical Record</source><volume>304</volume>(<issue>10</issue>): <fpage>2264</fpage>–<lpage>2278</lpage>. <ext-link xlink:href="10.1002/ar.24730" ext-link-type="doi" xlink:type="simple">https://doi.org/10.1002/ar.24730</ext-link></mixed-citation></ref><ref id="B8"><mixed-citation xmlns:xlink="http://www.w3.org/1999/xlink" xlink:type="simple"><person-group><name name-style="western"><surname>Dixon</surname><given-names>JR</given-names></name><name name-style="western"><surname>Kofron</surname><given-names>CP</given-names></name></person-group> (<year>1984</year>) <article-title>The Central and South American anomalepid snakes of the genus <italic><tp:taxon-name><tp:taxon-name-part taxon-name-part-type="genus">Liotyphlops</tp:taxon-name-part></tp:taxon-name></italic>.</article-title><source><tp:taxon-name><tp:taxon-name-part taxon-name-part-type="class">Amphibia</tp:taxon-name-part></tp:taxon-name>-<tp:taxon-name><tp:taxon-name-part taxon-name-part-type="class">Reptilia</tp:taxon-name-part></tp:taxon-name></source><volume>4</volume>(<issue>2</issue>): <fpage>241</fpage>–<lpage>264</lpage>. <ext-link xlink:href="10.1163/156853883X00120" ext-link-type="doi" xlink:type="simple">https://doi.org/10.1163/156853883X00120</ext-link></mixed-citation></ref><ref id="B3"><mixed-citation xmlns:xlink="http://www.w3.org/1999/xlink" xlink:type="simple"><person-group><name name-style="western"><surname>Amaral</surname><given-names>A</given-names></name></person-group> (<year>1954</year>) <article-title>Contribuição ao conhecimento dos ofídios do Brasil 12. Notas a respeito de <italic><tp:taxon-name><tp:taxon-name-part taxon-name-part-type="genus">Helminthophis</tp:taxon-name-part><tp:taxon-name-part taxon-name-part-type="species">ternetzii</tp:taxon-name-part></tp:taxon-name></italic> Boulenger, 1896.</article-title><source>Memórias do Instituto Butantan</source><volume>26</volume>: <fpage>191</fpage>–<lpage>195</lpage>.</mixed-citation></ref><ref id="B21"><mixed-citation xmlns:xlink="http://www.w3.org/1999/xlink" xlink:type="simple"><person-group><name name-style="western"><surname>Smith</surname><given-names>HM</given-names></name><name name-style="western"><surname>Grant</surname><given-names>C</given-names></name></person-group> (<year>1958</year>) <article-title>New and noteworthy snakes from Panama.</article-title><source>Herpetologica</source><volume>14</volume>: <fpage>207</fpage>–<lpage>215</lpage>.</mixed-citation></ref><ref id="B13"><mixed-citation xmlns:xlink="http://www.w3.org/1999/xlink" xlink:type="simple"><person-group><name name-style="western"><surname>McDiarmid</surname><given-names>RW</given-names></name><name name-style="western"><surname>Campbell</surname><given-names>JA</given-names></name><name name-style="western"><surname>Touré</surname><given-names>T</given-names></name></person-group> (<year>1999</year>) Snake Species of the World. A Taxonomic and Geographic Reference. The Herpetologist’s League, Washington DC, [xi +] 511 pp.</mixed-citation></ref><ref id="B22"><mixed-citation xmlns:xlink="http://www.w3.org/1999/xlink" xlink:type="simple"><person-group><name name-style="western"><surname>Wallach</surname><given-names>V</given-names></name><name name-style="western"><surname>Williams</surname><given-names>KL</given-names></name><name name-style="western"><surname>Boundy</surname><given-names>J</given-names></name></person-group> (<year>2014</year>) Snakes of the World: a Catalogue of Living and Extinct Species. CRC Press Taylor and Francis Group, New York, [xxvii +] 1209 pp.</mixed-citation></ref></ref-list></tp:taxon-treatment>
